# Supplementary material for: SETD2 methyltransferase activity promotes correct transcription initiation and termination
Source: EMBO Rep. 2026 Mar 23;27(9):2218–42. doi: 10.1038/s44319-026-00744-1 (PMC13172057; doi:10.1038/s44319-026-00744-1)
Supplement: Supplementary file 1 — Table EV1 [file 44319_2026_744_MOESM1_ESM.xlsx]

## Sheet: Sheet1
Figure	Panel	Group	p-val
1	G	Class I WT vs KO	2.45e-09
		Class II WT vs KO	< 2.2E-16
		WT class I vs class II	1.57e-14
		KO class I vs class II	< 2.2E-16
	M	Class I WT vs KO	7.22e-07
		Class II WT vs KO	< 2.2E-16
		WT class I vs class II	< 2.2E-16
		KO class I vs class II	< 2.2E-16
EV1	K	WT class I vs class II	7.451e-07
	L	16 min class I vs class II	0.002793
	N	First class I vs class II	3.821e-05
		Inner class I vs class II	< 2.2E-16
		Last class I vs class II	0.006206
	P	normal vs tumor	<1E-12
	T	WT class I vs class II	8.423e-06
	W	Inner class I vs class II	1.789e-06
		Last class I vs class II	0.001143
3	D	Class II WT vs KO	0.001429
		KO class I vs class II	1.537e-05
	E	Class II WT vs KO	0.000424
		Mut class I vs class II	9.77e-10
