# Supplementary material for: SETD2 methyltransferase activity promotes correct transcription initiation and termination
Source: EMBO Rep. 2026 Mar 23;27(9):2218–42. doi: 10.1038/s44319-026-00744-1 (PMC13172057; doi:10.1038/s44319-026-00744-1)
Supplement: Supplementary file 2 — Table EV2 [file 44319_2026_744_MOESM2_ESM.xlsx]

## Sheet: Sheet1
Name	Sequence	Purpose
COP1_intron_F	GCTCATCTGAAAGAGTTCATGC	RDT index
COP1_intron_R	CAACTGGGAAAATGCCAAAG	RDT index
COP1_dwnstr_F	CGCCTTACAGGTATTCATCCA	RDT index
COP1_dwnstr_R	ACCTCCTGGTGGTTCTGAAGT	RDT index
EMC2_dwnstr_F	TGCTTAGCTTCCCAGATTGCA	RDT index
EMC2_dwnstr_R	CTTCCCACAGCCAAGAAAGGA	RDT index
EMC2_intron_F	CATGGCTCACTACACCCTCAA	RDT index
EMC2_intron_R	ACATGCGTCTACAGTACCAGC	RDT index
CD58_dwnstr_F	CATCTCAGTGCACAGGTGTCT	RDT index
CD58_dwnstr_R	AGCTCAACCCACAAAACTCCT	RDT index
CD58_intron_F	TCCACCTCTGCTGGGAATCT	RDT index
CD58_intron_R	ATTTGCAGATTCCACCTTGCG	RDT index
CLIC4_dwnstr_F	AGACTCATTCTCACGTGGCTG	RDT index
CLIC4_dwnstr_R	CCTCCGTGTCCAGCCTTTAAA	RDT index
CLIC4_intron_F	AGAGTTGCCGTTCATGGAGAG	RDT index
CLIC4_intron_R	CTCCACTTGACATCTCAGCCA	RDT index
RPS23_intron_F	AGGACTTCAGCTCAGCCATTT	RDT index
RPS23_intron_R	ACTGTGAGCTGGCTTTCTGAA	RDT index
RPS23_dwnstr_F	TGGCCAACACCTGAAATGACT	RDT index
RPS23_dwnstr_R	TTCACTGTCACAAAGCCACCT	RDT index
SUB1_exon3_F	GCAAGTTGCTCCAGAAAAACCT	APA validation
SUB1_exon3_R	AGAAGATGACAGGGCTCTCGA	APA validation
SUB1_3UTR	TGCCCCAGTAGAACAGACCA	APA validation
SUB1_3UTR	TGCCTCAATCTGTCTGCTTCA	APA validation
GOLT1B_exon3_F	CGGCTTGGCTTTTGTAATTGGT	APA validation
GOLT1B_exon3_R	GGACTACAAATACACCACCCAGA	APA validation
GOLT1B_3UTR_F	AGAGAGGCTGGAGCAGTTTTC	APA validation
GOLT1B_3UTR_R	AGGCAGTCCCAAACTCACATT	APA validation
NHLRC2_exon3_F	TCGATACAACATCACCCACCC	APA validation
NHLRC2_exon3_R	TGACTAGAGTTGGCCAGCAG	APA validation
NHLRC2_3UTR_F	TTGAGCATGTACAGGGTGGG	APA validation
NHLRC2_3UTR_R	CACAGGCATGCACGAACAAT	APA validation
