# Supplementary material for: SETD2 methyltransferase activity promotes correct transcription initiation and termination
Source: EMBO Rep. 2026 Mar 23;27(9):2218–42. doi: 10.1038/s44319-026-00744-1 (PMC13172057; doi:10.1038/s44319-026-00744-1)
Supplement: Supplementary file 4 — Dataset EV1 [file 44319_2026_744_MOESM4_ESM.xlsx]

## Sheet: Sheet 1 - massspec_u2os_nuclear
massspec_u2os_nuclear
Protein.Group	Protein.Names	Genes	First.Protein.Description	U2OS_Parent_Nuclear_1	U2OS_Parent_Nuclear_2	U2OS_Parent_Nuclear_3	U2OS_SETD2_KO_Nuclear_1	U2OS_SETD2_KO_Nuclear_2	U2OS_SETD2_KO_Nuclear_3
A0A024RBG1;Q9NZJ9-2	NUD4B_HUMAN;NUDT4_HUMAN	NUDT4;NUDT4B	Diphosphoinositol polyphosphate phosphohydrolase NUDT4B
A0A075B767	PAL4H_HUMAN	PPIAL4H	Peptidyl-prolyl cis-trans isomerase A-like 4H	1.55E+07	1.04E+07	7.57E+06	2.41E+06	3.89E+06	2.08E+06
A0A087WUL8	NBPFJ_HUMAN	NBPF19	NBPF family member NBPF19	52613.5
A0A087WUV0	ZN892_HUMAN	ZNF892	Zinc finger protein 892	334222	377104	539548		22095	89057.9
A0A096LP01;A0A096LP01-2	SIM26_HUMAN	SMIM26	Small integral membrane protein 26
A0A0B4J2F0	PIOS1_HUMAN	PIGBOS1	Protein PIGBOS1
A0A0U1RRI6	CENL3_HUMAN	CENPVL3	Centromere protein V-like protein 3				8.61E+07	7.97E+07	7.82E+07
A0A1W2PQ72	MSD7_HUMAN	MSANTD7	Myb/SANT-like DNA-binding domain-containing protein 7	7.61E+07	9.72E+07	9.19E+07			1.36E+07
A0A2Z4LIS9	FXO3B_HUMAN	FOXO3B	Forkhead box protein O3B
A0A3B3IRV3	MCTS2_HUMAN	MCTS2	Malignant T-cell-amplified sequence 2	1.67E+07	2.50E+07	2.31E+07	2.21E+07	1.67E+07	1.92E+07
A0A6I8PU40	TUG1_HUMAN	TUG1	Taurine up-regulated 1 protein	162520			240422
A0AV02;A0AV02-2;A0AV02-3;A0AV02-4	S12A8_HUMAN	SLC12A8	Solute carrier family 12 member 8
A0AV96	RBM47_HUMAN	RBM47	RNA-binding protein 47				7.48E+06	8.24E+06	7.40E+06
A0AVF1	IFT56_HUMAN	IFT56	Intraflagellar transport protein 56	3.87E+06	4.16E+06	5.59E+06	2.63E+06	3.82E+06	2.95E+06
A0AVI4	TM129_HUMAN	TMEM129	E3 ubiquitin-protein ligase TM129
A0AVK6	E2F8_HUMAN	E2F8	Transcription factor E2F8
A0AVT1	UBA6_HUMAN	UBA6	Ubiquitin-like modifier-activating enzyme 6	3.58E+07	4.41E+07	5.03E+07	6.52E+06	6.80E+06	9.50E+06
A0FGR8-2	ESYT2_HUMAN	ESYT2	Isoform 2 of Extended synaptotagmin-2
A0FGR8-6	ESYT2_HUMAN	ESYT2	Isoform 6 of Extended synaptotagmin-2	2.74E+07	3.94E+07	2.96E+07	2.14E+07	2.33E+07	2.89E+07
A0JLT2	MED19_HUMAN	MED19	Mediator of RNA polymerase II transcription subunit 19	5.94E+07	5.32E+07	7.18E+07	2.74E+07	4.12E+07	3.97E+07
A0JNW5	BLT3B_HUMAN	BLTP3B	Bridge-like lipid transfer protein family member 3B
A0MZ66	SHOT1_HUMAN	SHTN1	Shootin-1	9.24E+06	1.68E+07	2.50E+07	7.26E+06		1.60E+07
A0PJW6	TM223_HUMAN	TMEM223	Transmembrane protein 223				9.58E+06	1.98E+07	2.69E+07
A0PJZ3	GXLT2_HUMAN	GXYLT2	Glucoside xylosyltransferase 2				667509	1.40E+06	1.29E+06
A0PK00	T120B_HUMAN	TMEM120B	Transmembrane protein 120B	914154	2.07E+06	2.75E+06	2.63E+06	1.62E+06	3.33E+06
A1A4S6	RHG10_HUMAN	ARHGAP10	Rho GTPase-activating protein 10	5.32E+07	8.91E+07	6.61E+07	2.98E+07	2.67E+07	2.59E+07
A1IGU5	ARH37_HUMAN	ARHGEF37	Rho guanine nucleotide exchange factor 37	2.61E+06	4.59E+06	5.13E+06
A1L020	MEX3A_HUMAN	MEX3A	RNA-binding protein MEX3A	4.72E+07	5.58E+07	7.01E+07	3.80E+07	3.29E+07	3.72E+07
A1L0T0	HACL2_HUMAN	ILVBL	2-hydroxyacyl-CoA lyase 2	2.93E+07	3.19E+07	2.90E+07	2.14E+07	2.32E+07	2.67E+07
A1L170;A1L170-2	CA226_HUMAN	C1orf226	Uncharacterized protein C1orf226	7.30E+06	4.35E+06
A1L188	NDUF8_HUMAN	NDUFAF8	NADH dehydrogenase [ubiquinone] 1 alpha subcomplex assembly factor 8	5.07E+06	6.27E+06	8.91E+06
A1L390	PKHG3_HUMAN	PLEKHG3	Pleckstrin homology domain-containing family G member 3	4.18E+07	3.50E+07	4.03E+07	1.57E+08	1.27E+08	1.42E+08
A1L3X0	ELOV7_HUMAN	ELOVL7	Very long chain fatty acid elongase 7
A1L4H1	SRCRL_HUMAN	SSC5D	Soluble scavenger receptor cysteine-rich domain-containing protein SSC5D
A1X283	SPD2B_HUMAN	SH3PXD2B	SH3 and PX domain-containing protein 2B	2.40E+08	3.01E+08	2.62E+08	2.15E+08	2.27E+08	2.58E+08
A1XBS5	CBAR1_HUMAN	CIBAR1	CBY1-interacting BAR domain-containing protein 1	6.97E+07	9.91E+07	8.99E+07	1.13E+07	1.02E+07	1.30E+07
A2A3K4-2	PTPC1_HUMAN	PTPDC1	Isoform 2 of Protein tyrosine phosphatase domain-containing protein 1
A2A3N6	PIPSL_HUMAN	PIPSL	Putative PIP5K1A and PSMD4-like protein					73698.1
A2AJT9	BCLA3_HUMAN	BCLAF3	BCLAF1 and THRAP3 family member 3	1.44E+08	1.67E+08	1.70E+08	3.70E+07	2.00E+07	4.95E+07
A2RRD8	ZN320_HUMAN	ZNF320	Zinc finger protein 320	1.13E+07	1.37E+07
A2RRP1	NBAS_HUMAN	NBAS	NBAS subunit of NRZ tethering complex	3.85E+07	4.61E+07	4.56E+07	2.63E+07	3.27E+07	3.82E+07
A2RTX5	SYTC2_HUMAN	TARS3	Threonine--tRNA ligase 2, cytoplasmic	1.37E+07	1.08E+07	1.33E+07	3.19E+06	3.01E+06
A2RU49;A2RU49-3	HYKK_HUMAN	HYKK	Hydroxylysine kinase
A2RU67	F234B_HUMAN	FAM234B	Protein FAM234B
A2RUC4	TYW5_HUMAN	TYW5	tRNA wybutosine-synthesizing protein 5		8.54E+06
A2RUS2	DEND3_HUMAN	DENND3	DENN domain-containing protein 3			4.11E+06			1.09E+06
A2VDF0	FUCM_HUMAN	FUOM	Fucose mutarotase
A2VDJ0-5;A2VDJ0	T131L_HUMAN	TMEM131L	Transmembrane protein 131-like	9.40E+06	1.01E+07	7.20E+06	1.21E+07	1.42E+07	1.82E+07
A3KMH1	VWA8_HUMAN	VWA8	von Willebrand factor A domain-containing protein 8	5.32E+07	7.89E+07	7.21E+07	7.01E+07	7.13E+07	8.90E+07
A3KN83;A3KN83-2;A3KN83-3	SBNO1_HUMAN	SBNO1	Protein strawberry notch homolog 1	1.55E+07	2.46E+07	2.18E+07	8.52E+06	1.21E+07	7.95E+06
A4D161;A4D161-2	F221A_HUMAN	FAM221A	Protein FAM221A
A4D1E9	GTPBA_HUMAN	GTPBP10	GTP-binding protein 10	6.72E+07	9.24E+07	8.86E+07	1.38E+07	1.28E+07	1.67E+07
A4D1P6	WDR91_HUMAN	WDR91	WD repeat-containing protein 91	3.97E+06	4.18E+06	4.77E+06	2.65E+06	2.01E+06	3.03E+06
A4D1S5	RAB19_HUMAN	RAB19	Ras-related protein Rab-19
A4D1U4	DEN11_HUMAN	DENND11	DENN domain-containing protein 11	1.38E+06	2.96E+06	2.33E+06
A4D2B0	MBLC1_HUMAN	MBLAC1	Metallo-beta-lactamase domain-containing protein 1
A4FU01;A4FU01-4;A4FU01-6	MTMRB_HUMAN	MTMR11	Myotubularin-related protein 11	701997	811385	871821	267353	244395	276208
A5D8V6	VP37C_HUMAN	VPS37C	Vacuolar protein sorting-associated protein 37C	3.32E+07	3.94E+07	4.64E+07	1.62E+07	1.06E+07	1.56E+07
A5PL33;A5PL33-2;A5PL33-3	KRBA1_HUMAN	KRBA1	Protein KRBA1
A5PLL7;A5PLL7-2	PDES1_HUMAN	PEDS1	Plasmanylethanolamine desaturase 1
A5PLN9;A5PLN9-2;A5PLN9-4;A5PLN9-5;A5PLN9-7	TPC13_HUMAN	TRAPPC13	Trafficking protein particle complex subunit 13	1.50E+06	2.44E+06	2.26E+06	871287	1.03E+06	941274
A5YKK6	CNOT1_HUMAN	CNOT1	CCR4-NOT transcription complex subunit 1	2.09E+08	2.02E+08	2.10E+08	1.77E+08	1.66E+08	1.92E+08
A6H8Y1;A6H8Y1-6;A6H8Y1-7	BDP1_HUMAN	BDP1	Transcription factor TFIIIB component B'' homolog	3.49E+07	3.48E+07	4.53E+07	2.67E+07	2.47E+07	3.78E+07
A6NCE7;Q9GZQ8	MLP3B_HUMAN;MP3B2_HUMAN	MAP1LC3B;MAP1LC3B2	Microtubule-associated protein 1 light chain 3 beta 2	3.33E+08	8.48E+08	5.26E+08	5.35E+07	5.38E+07	4.88E+07
A6NCL7	AN33B_HUMAN	ANKRD33B	Ankyrin repeat domain-containing protein 33B
A6NCS6	CB072_HUMAN	C2orf72	Uncharacterized protein C2orf72	1.12E+06	1.69E+06		833531	950883	1.03E+06
A6ND36	FA83G_HUMAN	FAM83G	Protein FAM83G	6.19E+06	1.23E+07	1.34E+07
A6NDB9	PALM3_HUMAN	PALM3	Paralemmin-3	6.86E+06	4.95E+06	4.42E+06	2.79E+06	3.36E+06	2.44E+06
A6NDG6	PGP_HUMAN	PGP	Glycerol-3-phosphate phosphatase	626116
A6NDR6;Q99687;Q99687-2;Q99687-3	ME3L1_HUMAN;MEIS3_HUMAN	MEIS3;MEIS3P1	Putative homeobox protein Meis3-like 1
A6NDU8	RIMC1_HUMAN	RIMOC1	RAB7A-interacting MON1-CCZ1 complex subunit 1
A6NED2	RCCD1_HUMAN	RCCD1	RCC1 domain-containing protein 1
A6NFI3	ZN316_HUMAN	ZNF316	Zinc finger protein 316	6.92E+06	1.34E+07	5.86E+06	2.41E+07	2.01E+07	1.93E+07
A6NFQ2;A6NFQ2-2	TCAF2_HUMAN	TCAF2	TRPM8 channel-associated factor 2						9.40E+06
A6NFY4	NEMP2_HUMAN	NEMP2	Nuclear envelope integral membrane protein 2	725145	1.46E+06	1.18E+06	225808	161134	260209
A6NFY7	SDHF1_HUMAN	SDHAF1	Succinate dehydrogenase assembly factor 1, mitochondrial
A6NGB9	WIPF3_HUMAN	WIPF3	WAS/WASL-interacting protein family member 3
A6NGN9	IGLO5_HUMAN	IGLON5	IgLON family member 5				1.24E+07	9.54E+06	1.71E+07
A6NHQ4	EPOP_HUMAN	EPOP	Elongin BC and Polycomb repressive complex 2-associated protein	1.06E+08	1.14E+08	1.02E+08
A6NHR9	SMHD1_HUMAN	SMCHD1	Structural maintenance of chromosomes flexible hinge domain-containing protein 1	5.60E+08	7.70E+08	6.52E+08	3.53E+08	3.14E+08	3.81E+08
A6NHX0	CAST2_HUMAN	CASTOR2	Cytosolic arginine sensor for mTORC1 subunit 2	819742	1.32E+06	1.13E+06
A6NI28	RHG42_HUMAN	ARHGAP42	Rho GTPase-activating protein 42	1.59E+07	2.22E+07	2.16E+07	6.65E+06	7.84E+06	8.91E+06
A6NI79	CCD69_HUMAN	CCDC69	Coiled-coil domain-containing protein 69	1.85E+06			1.28E+07	1.35E+07	7.70E+06
A6NIH7	U119B_HUMAN	UNC119B	Protein unc-119 homolog B	1.80E+07	2.65E+07	1.32E+07	1.56E+07	1.92E+07	1.93E+07
A6NIX2	WTIP_HUMAN	WTIP	Wilms tumor protein 1-interacting protein				5.42E+06	2.43E+06	2.71E+06
A6NJ78	MET15_HUMAN	METTL15	12S rRNA N(4)-cytidine methyltransferase METTL15	4.07E+07	5.03E+07	4.60E+07	9.41E+06	9.86E+06	8.28E+06
A6NJG2	SWAHD_HUMAN	SOWAHD	Ankyrin repeat domain-containing protein SOWAHD
A6NK58	LIPT2_HUMAN	LIPT2	Octanoyl-[acyl-carrier-protein]:protein N-octanoyltransferase LIPT2, mitochondrial		2.65E+07	3.71E+07	2.13E+07	2.12E+07	2.47E+07
A6NKD9	CC85C_HUMAN	CCDC85C	Coiled-coil domain-containing protein 85C	9.67E+06	1.28E+07	8.82E+06	8.34E+06	1.35E+07	9.66E+06
A6NKF1	SAC31_HUMAN	SAC3D1	SAC3 domain-containing protein 1	7.85E+07	1.15E+08	8.55E+07	3.01E+07	3.11E+07	4.06E+07
A6NLU0	RFPLA_HUMAN	RFPL4A	Ret finger protein-like 4A
A6NMD0	IFM10_HUMAN	IFITM10	Interferon-induced transmembrane protein 10
A6NNL5	CO061_HUMAN	C15orf61	Uncharacterized protein C15orf61				4.27E+06		1.12E+06
A6NNY8	UBP27_HUMAN	USP27X	Ubiquitin carboxyl-terminal hydrolase 27
A6QL63	ABTB3_HUMAN	ABTB3	Ankyrin repeat and BTB/POZ domain-containing protein 3		3.83E+06
A6ZKI3	RTL8C_HUMAN	RTL8C	Retrotransposon Gag-like protein 8C
A7E2V4;A7E2V4-3;A7E2V4-4;A7E2V4-5	ZSWM8_HUMAN	ZSWIM8	Zinc finger SWIM domain-containing protein 8	8.85E+06	8.64E+06	1.11E+07	4.09E+06	4.88E+06	5.31E+06
A7KAX9	RHG32_HUMAN	ARHGAP32	Rho GTPase-activating protein 32		853329		444059
A7MBM2	DISP2_HUMAN	DISP2	Protein dispatched homolog 2				1.46E+06	1.22E+06	1.94E+06
A7MCY6	TBKB1_HUMAN	TBKBP1	TANK-binding kinase 1-binding protein 1	735391	643968	383568	820211		650651
A8CG34	P121C_HUMAN	POM121C	Nuclear envelope pore membrane protein POM 121C	1.03E+08	1.55E+08	1.41E+08	8.73E+07	4.36E+07	6.62E+07
A8K855;A8K855-2	EFCB7_HUMAN	EFCAB7	EF-hand calcium-binding domain-containing protein 7				3.14E+06	3.11E+06	3.69E+06
A8K8P3;A8K8P3-2;A8K8P3-9	SFI1_HUMAN	SFI1	Protein SFI1 homolog	61487.2	42865.7	81453.6	52466.5		98904
A8MPS7	YDJC_HUMAN	YDJC	Carbohydrate deacetylase
A8MQ14	ZN850_HUMAN	ZNF850	Zinc finger protein 850	412755	378902	422149	205330	178531	130101
A8MT69	CENPX_HUMAN	CENPX	Centromere protein X	5.90E+07	7.53E+07	3.37E+07	5.63E+06	6.51E+06	1.13E+07
A8MTL9	HMSD_HUMAN	HMSD	Serpin-like protein HMSD
A8MTZ0;A8MTZ0-2	BBIP1_HUMAN	BBIP1	BBSome-interacting protein 1				4.39E+07
A8MV81	HIG1C_HUMAN	HIGD1C	HIG1 domain family member 1C
A8MVW0	F1712_HUMAN	FAM171A2	Protein FAM171A2	1.24E+06	1.52E+06	1.18E+06		1.56E+06	1.73E+06
A8MW92	P20L1_HUMAN	PHF20L1	PHD finger protein 20-like protein 1	8.55E+07	1.31E+08	1.14E+08	7.18E+07	7.56E+07	7.68E+07
A8MW92-2	P20L1_HUMAN	PHF20L1	Isoform 2 of PHD finger protein 20-like protein 1	1.08E+08	1.70E+08	1.20E+08	5.34E+07	4.16E+07	3.30E+07
A8MWD9;P62308	RUXGL_HUMAN;RUXG_HUMAN	SNRPG;SNRPGP15	Putative small nuclear ribonucleoprotein G-like protein 15	2.56E+09	4.72E+09	5.65E+09	5.54E+08	4.54E+08	4.70E+08
A8MWL7;Q9NUH8;Q9NUH8-2	TM14B_HUMAN;TM14D_HUMAN	TMEM14B;TMEM14DP	Transmembrane protein 14DP
A8MX34	KR291_HUMAN	KRTAP29-1	Keratin-associated protein 29-1
A8MXV4	NUD19_HUMAN	NUDT19	Acyl-coenzyme A diphosphatase NUDT19	2.79E+07	1.77E+07	1.69E+07
A8MYZ6	FOXO6_HUMAN	FOXO6	Forkhead box protein O6	550023	707588	1.25E+06	220987	350270	368494
A9QM74	IMA8_HUMAN	KPNA7	Importin subunit alpha-8	7.47E+08	9.77E+08	1.07E+09	3.29E+08	4.48E+08	5.85E+08
A9UHW6-2;A9UHW6-3;A9UHW6	MI4GD_HUMAN	MIF4GD	MIF4G domain-containing protein	1.38E+07	3.96E+07	2.54E+07			1.81E+07
B0YJ81	HACD1_HUMAN	HACD1	Very-long-chain (3R)-3-hydroxyacyl-CoA dehydratase 1				1.24E+06	1.26E+06	734576
B2RBV5	MR1L2_HUMAN	MRFAP1L2	MORF4 family associated protein 1 like 2
B2RTY4;B2RTY4-2;B2RTY4-4	MYO9A_HUMAN	MYO9A	Unconventional myosin-IXa	2.08E+07	2.49E+07	2.97E+07	1.93E+07	2.22E+07	2.25E+07
B3KU38;B3KU38-2;P0DPB3;P0DPB3-2	IQIP1_HUMAN;SCHI1_HUMAN	IQCJ-SCHIP1;SCHIP1	IQCJ-SCHIP1 readthrough transcript protein
B7ZAQ6;B7ZAQ6-2;B7ZAQ6-3;P0CG08	GPHRA_HUMAN;GPHRB_HUMAN	GPR89A;GPR89B	Golgi pH regulator A	4.99E+07	6.02E+07	8.08E+07	6.37E+07	6.14E+07	7.83E+07
B7ZBB8	PP13G_HUMAN	PPP1R3G	Protein phosphatase 1 regulatory subunit 3G
B7ZW38;O60812;P0DMR1	HNRC1_HUMAN;HNRC3_HUMAN;HNRC4_HUMAN	HNRNPCL1;HNRNPCL3;HNRNPCL4	Heterogeneous nuclear ribonucleoprotein C-like 3	1.20E+07	1.05E+07	1.71E+07
C4AMC7;Q6VEQ5	WASH2_HUMAN;WASH3_HUMAN	WASH2P;WASH3P	Putative WAS protein family homolog 3				9.61E+07	9.97E+07	1.41E+08
C9J069	AJM1_HUMAN	AJM1	Apical junction component 1 homolog	1.79E+06	1.30E+06	1.03E+06	1.57E+06	1.09E+06	1.82E+06
C9JLR9	ZFTA_HUMAN	ZFTA	Zinc finger translocation-associated protein	1.97E+07	1.50E+07	2.73E+07	1.09E+07	1.18E+07	1.17E+07
C9JLW8	MCRI1_HUMAN	MCRIP1	Mapk-regulated corepressor-interacting protein 1	9.63E+07	7.76E+07	8.69E+07	2.02E+08	1.66E+08	1.83E+08
C9JRZ8;C9JRZ8-2	AK1BF_HUMAN	AKR1B15	Aldo-keto reductase family 1 member B15		192021
D6RIA3	CD054_HUMAN	C4orf54	Uncharacterized protein C4orf54				417612	188705	162241
E7ETH6	Z587B_HUMAN	ZNF587B	Zinc finger protein 587B	9.45E+06	1.02E+07	9.02E+06
E9PAV3	NACAM_HUMAN	NACA	Nascent polypeptide-associated complex subunit alpha, muscle-specific form	2.08E+08	2.73E+08	3.83E+08	1.63E+08	8.70E+07	1.36E+08
E9PRG8	CK098_HUMAN	C11orf98	Uncharacterized protein C11orf98	2.38E+09	2.27E+09	2.32E+09	1.62E+09	1.91E+09	2.48E+09
F8VTS6	RFAL1_HUMAN	RFPL4AL1	Ret finger protein-like 4A-like protein 1
G9CGD6;G9CGD6-2;G9CGD6-3;Q6P9H4	CNIPF_HUMAN;CNKR3_HUMAN	CNK3/IPCEF1;CNKSR3	CNK3/IPCEF1 fusion protein
H3BS89	T178B_HUMAN	TMEM178B	Transmembrane protein 178B
L0R6Q1	S35U4_HUMAN	SLC35A4	SLC35A4 upstream open reading frame protein
L0R819	ASURF_HUMAN	ASDURF	ASNSD1 upstream open reading frame protein	1.17E+07	2.02E+07	2.29E+07	1.54E+07	1.38E+07	1.38E+07
L0R8F8	MIDUO_HUMAN	MIEF1	Mitochondrial ribosome and complex I assembly factor AltMIEF1	5.85E+06	6.97E+06	6.08E+06		2.77E+06	2.19E+06
O00115;O00115-2	DNS2A_HUMAN	DNASE2	Deoxyribonuclease-2-alpha
O00116	ADAS_HUMAN	AGPS	Alkyldihydroxyacetonephosphate synthase, peroxisomal	3.96E+07	5.52E+07	5.09E+07	1.65E+07	1.83E+07	2.43E+07
O00124;O00124-3	UBXN8_HUMAN	UBXN8	UBX domain-containing protein 8
O00139-2	KIF2A_HUMAN	KIF2A	Isoform 2 of Kinesin-like protein KIF2A	2.07E+08	2.99E+08	2.93E+08	2.30E+08	2.27E+08	2.60E+08
O00142;O00142-2;O00142-6	KITM_HUMAN	TK2	Thymidine kinase 2, mitochondrial				6.55E+06
O00148	DX39A_HUMAN	DDX39A	ATP-dependent RNA helicase DDX39A	7.87E+09	8.87E+09	8.37E+09	1.45E+09	1.48E+09	1.79E+09
O00151	PDLI1_HUMAN	PDLIM1	PDZ and LIM domain protein 1
O00154;O00154-4;O00154-6;O00154-7	BACH_HUMAN	ACOT7	Cytosolic acyl coenzyme A thioester hydrolase	8.01E+06	2.73E+07	1.58E+07	2.99E+06	2.20E+06	4.36E+06
O00159;O00159-3	MYO1C_HUMAN	MYO1C	Unconventional myosin-Ic	1.83E+08	1.51E+08	1.71E+08	2.71E+08	2.39E+08	2.86E+08
O00161	SNP23_HUMAN	SNAP23	Synaptosomal-associated protein 23	1.34E+08	1.30E+08	1.12E+08	1.26E+08	1.11E+08	1.26E+08
O00165;O00165-2;O00165-3	HAX1_HUMAN	HAX1	HCLS1-associated protein X-1	6.49E+07	1.00E+08	4.47E+07	3.36E+07	4.98E+07	3.61E+07
O00167;O00167-2	EYA2_HUMAN	EYA2	Protein phosphatase EYA2
O00170	AIP_HUMAN	AIP	AH receptor-interacting protein	1.43E+07	1.65E+07	1.74E+07	5.07E+06	6.20E+06	5.02E+06
O00178	GTPB1_HUMAN	GTPBP1	GTP-binding protein 1	4.80E+08	5.77E+08	4.78E+08	8.93E+07	9.93E+07	9.26E+07
O00180	KCNK1_HUMAN	KCNK1	Potassium channel subfamily K member 1					56157.4
O00186	STXB3_HUMAN	STXBP3	Syntaxin-binding protein 3	2.59E+07	3.49E+07	3.58E+07	2.09E+07	2.22E+07	2.71E+07
O00189	AP4M1_HUMAN	AP4M1	AP-4 complex subunit mu-1	1.21E+07	7.83E+06	8.57E+06
O00192;O00192-2	ARVC_HUMAN	ARVCF	Splicing regulator ARVCF	2.06E+07	2.43E+07	2.52E+07	6.69E+07	7.09E+07	1.05E+08
O00193	SMAP_HUMAN	SMAP	Small acidic protein
O00194	RB27B_HUMAN	RAB27B	Ras-related protein Rab-27B					6.60E+06	3.03E+07
O00203;O00203-3	AP3B1_HUMAN	AP3B1	AP-3 complex subunit beta-1	1.77E+07	2.58E+07	2.66E+07	1.54E+08	1.38E+08	1.60E+08
O00212	RHOD_HUMAN	RHOD	Rho-related GTP-binding protein RhoD
O00213;O00213-2	APBB1_HUMAN	APBB1	Amyloid beta precursor protein binding family B member 1	2.77E+06	2.60E+06	3.74E+06	1.75E+06	1.97E+06	2.19E+06
O00214-2	LEG8_HUMAN	LGALS8	Isoform 2 of Galectin-8	6.18E+07	5.74E+07	4.95E+07	5.52E+07	4.61E+07	6.93E+07
O00217	NDUS8_HUMAN	NDUFS8	NADH dehydrogenase [ubiquinone] iron-sulfur protein 8, mitochondrial	5.64E+07	6.18E+07	8.21E+07	1.70E+08	2.48E+08	2.10E+08
O00219	HYAS3_HUMAN	HAS3	Hyaluronan synthase 3
O00220	TR10A_HUMAN	TNFRSF10A	Tumor necrosis factor receptor superfamily member 10A
O00221	IKBE_HUMAN	NFKBIE	NF-kappa-B inhibitor epsilon	2.38E+06	3.47E+06
O00231	PSD11_HUMAN	PSMD11	26S proteasome non-ATPase regulatory subunit 11	4.62E+07	8.76E+07	8.87E+07	1.58E+07	1.79E+07	2.30E+07
O00232	PSD12_HUMAN	PSMD12	26S proteasome non-ATPase regulatory subunit 12	2.65E+07	2.68E+07	3.46E+07	1.05E+07	1.27E+07	1.33E+07
O00233	PSMD9_HUMAN	PSMD9	26S proteasome non-ATPase regulatory subunit 9	8.88E+06	1.68E+07	7.60E+06	2.73E+06	3.57E+06	3.90E+06
O00241	SIRB1_HUMAN	SIRPB1	Signal-regulatory protein beta-1
O00244	ATOX1_HUMAN	ATOX1	Copper transport protein ATOX1
O00255	MEN1_HUMAN	MEN1	Menin	2.38E+08	2.89E+08	3.13E+08	2.77E+08	2.62E+08	3.32E+08
O00257	CBX4_HUMAN	CBX4	E3 SUMO-protein ligase CBX4	8.75E+07	1.32E+08	9.87E+07	2.78E+07	3.38E+07	3.57E+07
O00258	GET1_HUMAN	GET1	Guided entry of tail-anchored proteins factor 1	4.65E+06	5.26E+06	9.16E+06
O00264	PGRC1_HUMAN	PGRMC1	Membrane-associated progesterone receptor component 1	4.44E+07	2.50E+07		9.69E+07	9.24E+07	1.15E+08
O00267-2	SPT5H_HUMAN	SUPT5H	Isoform 2 of Transcription elongation factor SPT5	3.56E+08	5.05E+08	5.68E+08	1.14E+08	1.07E+08	1.29E+08
O00268	TAF4_HUMAN	TAF4	Transcription initiation factor TFIID subunit 4	3.26E+08	3.98E+08	3.68E+08	1.13E+08	1.09E+08	1.24E+08
O00273	DFFA_HUMAN	DFFA	DNA fragmentation factor subunit alpha	1.03E+06	1.17E+06	1.32E+06	330654		372016
O00287	RFXAP_HUMAN	RFXAP	Regulatory factor X-associated protein	2.01E+08	4.13E+08	3.79E+08	1.11E+08	9.55E+07	1.05E+08
O00291	HIP1_HUMAN	HIP1	Huntingtin-interacting protein 1	2.74E+08	2.84E+08	2.77E+08	1.63E+08	1.34E+08	1.53E+08
O00299	CLIC1_HUMAN	CLIC1	Chloride intracellular channel protein 1	2.72E+07	2.12E+07	2.11E+07	6.16E+06	5.78E+06	8.93E+06
O00300	TR11B_HUMAN	TNFRSF11B	Tumor necrosis factor receptor superfamily member 11B				2.11E+06
O00303	EIF3F_HUMAN	EIF3F	Eukaryotic translation initiation factor 3 subunit F	3.60E+08	4.56E+08	4.16E+08	3.54E+08	3.33E+08	2.97E+08
O00308	WWP2_HUMAN	WWP2	NEDD4-like E3 ubiquitin-protein ligase WWP2	9.33E+08	1.29E+09	1.01E+09	1.63E+08	1.49E+08	1.76E+08
O00311	CDC7_HUMAN	CDC7	Cell division cycle 7-related protein kinase	3.69E+07	4.26E+07	4.52E+07	1.44E+07	1.31E+07	1.68E+07
O00321-2;O00321	ETV2_HUMAN	ETV2	ETS translocation variant 2
O00327;O00327-8;O00327-1;O00327-7;O00327-9	BMAL1_HUMAN	BMAL1	Basic helix-loop-helix ARNT-like protein 1	910765	2.32E+06	1.35E+06	1.92E+06	1.47E+06	1.80E+06
O00329	PK3CD_HUMAN	PIK3CD	Phosphatidylinositol 4,5-bisphosphate 3-kinase catalytic subunit delta isoform	1.58E+07	1.19E+07	1.64E+07	1.73E+07	1.66E+07	2.22E+07
O00330;O00330-3	ODPX_HUMAN	PDHX	Pyruvate dehydrogenase protein X component, mitochondrial	2.64E+07	2.74E+07	4.34E+07
O00339;O00339-2;O00339-3	MATN2_HUMAN	MATN2	Matrilin-2				5.32E+06	5.90E+06	7.44E+06
O00358	FOXE1_HUMAN	FOXE1	Forkhead box protein E1
O00391	QSOX1_HUMAN	QSOX1	Sulfhydryl oxidase 1	8.65E+06	1.20E+07	1.05E+07	8.89E+06	7.73E+06	7.49E+06
O00399	DCTN6_HUMAN	DCTN6	Dynactin subunit 6	4.56E+06	7.76E+06	7.78E+06	1.63E+06	2.21E+06	2.31E+06
O00400	ACATN_HUMAN	SLC33A1	Acetyl-coenzyme A transporter 1					1.73E+07
O00401	WASL_HUMAN	WASL	Actin nucleation-promoting factor WASL	4.39E+07	4.96E+07	4.77E+07	2.78E+07	4.53E+07	3.28E+07
O00408-2	PDE2A_HUMAN	PDE2A	Isoform PDE2A1 of cGMP-dependent 3',5'-cyclic phosphodiesterase
O00409;O00409-2	FOXN3_HUMAN	FOXN3	Forkhead box protein N3	3.82E+06	8.87E+06	7.31E+06	3.61E+06	4.04E+06	2.94E+06
O00410;O00410-3	IPO5_HUMAN	IPO5	Importin-5	1.05E+08	1.33E+08	1.46E+08	2.19E+07	2.48E+07	3.55E+07
O00411	RPOM_HUMAN	POLRMT	DNA-directed RNA polymerase, mitochondrial	6.77E+07	7.81E+07	6.39E+07	9.90E+07	1.00E+08	1.36E+08
O00418	EF2K_HUMAN	EEF2K	Eukaryotic elongation factor 2 kinase
O00421;O00421-2	CCRL2_HUMAN	CCRL2	C-C chemokine receptor-like 2				1.02E+06
O00422-2	SAP18_HUMAN	SAP18	Isoform 2 of Histone deacetylase complex subunit SAP18	3.84E+08	4.64E+08	2.84E+08	1.08E+08	9.78E+07	9.33E+07
O00423-3;O00423	EMAL1_HUMAN	EML1	Echinoderm microtubule-associated protein-like 1				2.50E+07	3.44E+07	4.09E+07
O00425	IF2B3_HUMAN	IGF2BP3	Insulin-like growth factor 2 mRNA-binding protein 3	1.43E+08	1.38E+08	1.89E+08	6.42E+07	7.42E+07	7.10E+07
O00429-2	DNM1L_HUMAN	DNM1L	Isoform 4 of Dynamin-1-like protein	5.78E+06	7.31E+06	8.07E+06	2.97E+06	2.60E+06	2.13E+06
O00429-7	DNM1L_HUMAN	DNM1L	Isoform 7 of Dynamin-1-like protein
O00442	RTCA_HUMAN	RTCA	RNA 3'-terminal phosphate cyclase	4.48E+09	5.44E+09	7.72E+09	1.12E+09	1.08E+09	1.06E+09
O00443	P3C2A_HUMAN	PIK3C2A	Phosphatidylinositol 4-phosphate 3-kinase C2 domain-containing subunit alpha	1.51E+08	1.70E+08	1.37E+08	1.01E+08	9.96E+07	1.25E+08
O00444;O00444-2;O00444-3	PLK4_HUMAN	PLK4	Serine/threonine-protein kinase PLK4	329061
O00445;O00445-2	SYT5_HUMAN	SYT5	Synaptotagmin-5
O00458	IFRD1_HUMAN	IFRD1	Interferon-related developmental regulator 1	6.68E+06	5.28E+06	1.01E+07	5.78E+06	5.07E+06	3.67E+06
O00459	P85B_HUMAN	PIK3R2	Phosphatidylinositol 3-kinase regulatory subunit beta	1.81E+07	1.99E+07	1.93E+07	6.58E+06	6.08E+06	6.58E+06
O00461	GOLI4_HUMAN	GOLIM4	Golgi integral membrane protein 4	6.83E+06	1.11E+07	3.75E+06	1.25E+08	1.18E+08	1.34E+08
O00462	MANBA_HUMAN	MANBA	Beta-mannosidase
O00463;O00463-2	TRAF5_HUMAN	TRAF5	TNF receptor-associated factor 5	5.28E+06	6.40E+06	7.94E+06	766700	551715	987155
O00468-6;O00468-7	AGRIN_HUMAN	AGRN	Isoform 6 of Agrin	5.38E+07	5.49E+07	5.77E+07	2.42E+08	2.19E+08	2.93E+08
O00469-2	PLOD2_HUMAN	PLOD2	Isoform 2 of Procollagen-lysine,2-oxoglutarate 5-dioxygenase 2				2.75E+07	2.63E+07	2.79E+07
O00470	MEIS1_HUMAN	MEIS1	Homeobox protein Meis1	2.91E+07	3.66E+07	2.02E+07	1.69E+07	1.14E+07	1.27E+07
O00471	EXOC5_HUMAN	EXOC5	Exocyst complex component 5	7.66E+07	9.69E+07	9.45E+07	5.95E+07	5.90E+07	6.81E+07
O00472	ELL2_HUMAN	ELL2	RNA polymerase II elongation factor ELL2	2.07E+07	2.90E+07	2.78E+07		5.29E+06	8.34E+06
O00478-2;O00478	BT3A3_HUMAN	BTN3A3	Butyrophilin subfamily 3 member A3
O00479	HMGN4_HUMAN	HMGN4	High mobility group nucleosome-binding domain-containing protein 4		4.63E+06
O00483	NDUA4_HUMAN	NDUFA4	Cytochrome c oxidase subunit NDUFA4	3.04E+07	1.97E+07	1.50E+07	2.00E+07	2.76E+07	5.31E+07
O00487	PSDE_HUMAN	PSMD14	26S proteasome non-ATPase regulatory subunit 14	3.65E+07	4.53E+07	6.02E+07	7.70E+06	6.59E+06	7.38E+06
O00488	ZN593_HUMAN	ZNF593	Zinc finger protein 593	1.44E+08	1.42E+08	1.30E+08	4.64E+07	5.61E+07	5.44E+07
O00499;O00499-2;O00499-6	BIN1_HUMAN	BIN1	Myc box-dependent-interacting protein 1
O00505	IMA4_HUMAN	KPNA3	Importin subunit alpha-4	7.56E+08	1.18E+09	1.01E+09	1.59E+08	1.47E+08	1.64E+08
O00506	STK25_HUMAN	STK25	Serine/threonine-protein kinase 25	2.79E+08	2.82E+08	3.23E+08	6.19E+07	7.21E+07	7.39E+07
O00512	BCL9_HUMAN	BCL9	B-cell CLL/lymphoma 9 protein
O00519	FAAH1_HUMAN	FAAH	Fatty-acid amide hydrolase 1	78718.2	59067.4	70879.7
O00522	KRIT1_HUMAN	KRIT1	Krev interaction trapped protein 1	9.61E+07	1.12E+08	1.13E+08	4.13E+07	2.73E+07	4.63E+07
O00534	VMA5A_HUMAN	VWA5A	von Willebrand factor A domain-containing protein 5A				6.57E+06	6.74E+06	1.00E+07
O00541;O00541-2	PESC_HUMAN	1	Pescadillo homolog	9.64E+08	1.05E+09	1.11E+09	6.37E+08	6.55E+08	6.03E+08
O00559;O00559-2	RCAS1_HUMAN	EBAG9	Receptor-binding cancer antigen expressed on SiSo cells					1.87E+06	5.72E+06
O00560-2	SDCB1_HUMAN	SDCBP	Isoform 2 of Syntenin-1	180604		559452
O00560;O00560-3	SDCB1_HUMAN	SDCBP	Syntenin-1	7.48E+07	5.90E+07	1.08E+08	8.42E+06	8.46E+06	1.69E+07
O00562-2;O00562	PITM1_HUMAN	PITPNM1	Membrane-associated phosphatidylinositol transfer protein 1				7.66E+06	1.54E+06	2.59E+06
O00566	MPP10_HUMAN	MPHOSPH10	U3 small nucleolar ribonucleoprotein protein MPP10	1.12E+09	1.49E+09	1.48E+09	5.91E+08	5.16E+08	6.53E+08
O00567	NOP56_HUMAN	NOP56	Nucleolar protein 56	8.91E+08	1.10E+09	1.09E+09	5.46E+08	5.94E+08	5.52E+08
O00571;O00571-2	DDX3X_HUMAN	DDX3X	ATP-dependent RNA helicase DDX3X	2.03E+09	2.46E+09	2.99E+09	8.83E+08	7.77E+08	8.86E+08
O00584	RNT2_HUMAN	RNASET2	Ribonuclease T2						3.93E+06
O00592;O00592-2	PODXL_HUMAN	PODXL	Podocalyxin	4.43E+06	5.88E+06	7.06E+06	9.87E+07	8.86E+07	2.13E+08
O00622	CCN1_HUMAN	CCN1	CCN family member 1	5.64E+07	6.70E+07	6.95E+07	2.30E+07	3.40E+07	3.22E+07
O00623	PEX12_HUMAN	PEX12	Peroxisome assembly protein 12				5.48E+06	2.81E+06	1.17E+06
O00625	PIR_HUMAN	PIR	Pirin
O00628;O00628-2	PEX7_HUMAN	PEX7	Peroxisomal targeting signal 2 receptor	3.56E+06	2.13E+06	2.99E+06			779218
O00629	IMA3_HUMAN	KPNA4	Importin subunit alpha-3	1.80E+08	2.44E+08	2.31E+08	5.70E+07	6.67E+07	5.27E+07
O00635	TRI38_HUMAN	TRIM38	E3 ubiquitin-protein ligase TRIM38	3.71E+07	5.84E+07	6.21E+07	3.57E+07	2.95E+07	3.27E+07
O00712-6	NFIB_HUMAN	NFIB	Isoform 6 of Nuclear factor 1 B-type	428926	496677	1.08E+06	327675	423028	401223
O00712;O00712-5	NFIB_HUMAN	NFIB	Nuclear factor 1 B-type	2.39E+08	3.21E+08	2.76E+08	1.39E+08	1.37E+08	1.40E+08
O00716;O00716-2	E2F3_HUMAN	E2F3	Transcription factor E2F3	1.26E+07	2.76E+07	3.06E+07	5.11E+06	5.26E+06	6.39E+06
O00743	PPP6_HUMAN	PPP6C	Serine/threonine-protein phosphatase 6 catalytic subunit	1.56E+07	1.47E+07	1.01E+07	3.26E+06	3.67E+06	5.18E+06
O00746	NDKM_HUMAN	NME4	Nucleoside diphosphate kinase, mitochondrial				4.79E+07	3.60E+07	5.09E+07
O00748;O00748-4	EST2_HUMAN	CES2	Cocaine esterase
O00750	P3C2B_HUMAN	PIK3C2B	Phosphatidylinositol 4-phosphate 3-kinase C2 domain-containing subunit beta	1.11E+07	1.29E+07	1.20E+07	5.38E+06	4.63E+06	5.07E+06
O00754;O00754-2	MA2B1_HUMAN	MAN2B1	Lysosomal alpha-mannosidase	6.14E+06	1.07E+07	3.43E+06	2.53E+06	2.43E+06	3.51E+06
O00762;cRAP-O00762	UBE2C_HUMAN;cRAP-UBE2C_HUMAN	UBE2C;cRAP-UBE2C	Ubiquitin-conjugating enzyme E2 C	1.14E+07	1.48E+07	1.02E+07
O00763;O00763-2;O00763-3	ACACB_HUMAN	ACACB	Acetyl-CoA carboxylase 2
O00764	PDXK_HUMAN	PDXK	Pyridoxal kinase	2.32E+07		4.56E+06	3.49E+07
O00767	SCD_HUMAN	SCD	Stearoyl-CoA desaturase	1.67E+07	3.48E+07	3.48E+07	1.98E+07	2.05E+07	4.84E+07
O14490-2;O14490-3;O14490-6	DLGP1_HUMAN	DLGAP1	Isoform 2 of Disks large-associated protein 1
O14492;O14492-2	SH2B2_HUMAN	SH2B2	SH2B adapter protein 2
O14494	PLPP1_HUMAN	PLPP1	Phospholipid phosphatase 1	6.19E+06			2.23E+07	2.30E+07	3.25E+07
O14495	PLPP3_HUMAN	PLPP3	Phospholipid phosphatase 3				1.30E+07	1.77E+07	2.12E+07
O14497	ARI1A_HUMAN	ARID1A	AT-rich interactive domain-containing protein 1A	5.73E+07	5.99E+07	6.12E+07	2.07E+08	1.87E+08	1.88E+08
O14503	BHE40_HUMAN	BHLHE40	Class E basic helix-loop-helix protein 40	7.39E+07	1.82E+08	1.23E+08	1.04E+08	9.90E+07	1.15E+08
O14508	SOCS2_HUMAN	SOCS2	Suppressor of cytokine signaling 2
O14514	AGRB1_HUMAN	ADGRB1	Adhesion G protein-coupled receptor B1				3.77E+06	4.16E+06	4.15E+06
O14519;O14519-2	CDKA1_HUMAN	CDK2AP1	Cyclin-dependent kinase 2-associated protein 1	3.99E+07	6.02E+07	4.05E+07	5.84E+06	6.17E+06	2.52E+07
O14521;O14521-2	DHSD_HUMAN	SDHD	Succinate dehydrogenase [ubiquinone] cytochrome b small subunit, mitochondrial
O14523	C2C2L_HUMAN	C2CD2L	Phospholipid transfer protein C2CD2L	5.12E+06	7.90E+06	4.99E+06	2.08E+06	3.00E+06	2.57E+06
O14524	NEMP1_HUMAN	NEMP1	Nuclear envelope integral membrane protein 1	3.32E+07	5.27E+07	5.96E+07	1.07E+07	1.48E+07	1.11E+07
O14525;O14525-2	ASTN1_HUMAN	ASTN1	Astrotactin-1				44023.9	111904	139318
O14526;O14526-2;O14526-3	FCHO1_HUMAN	FCHO1	F-BAR domain only protein 1	148946	251425
O14530-2;O14530	TXND9_HUMAN	TXNDC9	Thioredoxin domain-containing protein 9
O14531	DPYL4_HUMAN	DPYSL4	Dihydropyrimidinase-related protein 4				9.58E+06	8.09E+06	1.24E+07
O14544	SOCS6_HUMAN	SOCS6	Suppressor of cytokine signaling 6
O14545	TRAD1_HUMAN	TRAFD1	TRAF-type zinc finger domain-containing protein 1	1.85E+06	1.77E+06	2.17E+06	2.56E+06	1.77E+06	1.09E+06
O14548	CO72L_HUMAN	COX7A2L	Cytochrome c oxidase subunit 7A2-like, mitochondrial	2.06E+07	2.57E+07	2.44E+07	8.62E+07	1.13E+08	2.04E+08
O14561	ACPM_HUMAN	NDUFAB1	Acyl carrier protein, mitochondrial	2.09E+08	2.68E+08	2.75E+08	5.68E+08	4.65E+08	4.46E+08
O14562	UBFD1_HUMAN	UBFD1	Ubiquitin domain-containing protein UBFD1
O14569	C56D2_HUMAN	CYB561D2	Transmembrane reductase CYB561D2				271625	410994	526072
O14576;O14576-2;O14576-3;O14576-4;O14576-5	DC1I1_HUMAN	DYNC1I1	Cytoplasmic dynein 1 intermediate chain 1
O14578-4	CTRO_HUMAN	CIT	Isoform 4 of Citron Rho-interacting kinase	1.52E+08	1.84E+08	2.02E+08	1.46E+08	1.47E+08	1.75E+08
O14579	COPE_HUMAN	COPE	Coatomer subunit epsilon	6.94E+07	8.95E+07	8.28E+07	4.14E+07	3.99E+07	5.54E+07
O14593;O14593-2;O14593-3	RFXK_HUMAN	RFXANK	DNA-binding protein RFXANK	2.40E+07	3.18E+07	2.60E+07	7.90E+06	4.54E+06	5.55E+06
O14595	CTDS2_HUMAN	CTDSP2	Carboxy-terminal domain RNA polymerase II polypeptide A small phosphatase 2	1.13E+07	1.33E+07			6.38E+06	5.36E+06
O14613	BORG1_HUMAN	CDC42EP2	Cdc42 effector protein 2	3.06E+06	4.34E+06	2.76E+06	2.32E+06	3.03E+06
O14617-5	AP3D1_HUMAN	AP3D1	Isoform 5 of AP-3 complex subunit delta-1	8.42E+07	1.17E+08	1.12E+08	4.38E+08	4.09E+08	4.78E+08
O14618	CCS_HUMAN	CCS	Copper chaperone for superoxide dismutase			2.06E+07
O14628;O14628-4;O14628-5;O14628-6;O14628-7	ZN195_HUMAN	ZNF195	Zinc finger protein 195	2.69E+06	3.15E+06	2.47E+06	1.57E+06	1.10E+06	1.83E+06
O14638	ENPP3_HUMAN	ENPP3	Ectonucleotide pyrophosphatase/phosphodiesterase family member 3
O14639-2;O14639-6	ABLM1_HUMAN	ABLIM1	Isoform 2 of Actin-binding LIM protein 1	3.56E+08	2.94E+08	2.51E+08	8.31E+08	7.94E+08	8.05E+08
O14639-3;O14639-5	ABLM1_HUMAN	ABLIM1	Isoform 3 of Actin-binding LIM protein 1				3.61E+06	3.42E+06	2.49E+06
O14640	DVL1_HUMAN	DVL1	Segment polarity protein dishevelled homolog DVL-1	1.16E+07	1.17E+07	1.11E+07	7.65E+06	5.48E+06	8.53E+06
O14640-2;Q5IS48	DVL1_HUMAN;DVL1_PANTR	DVL1	Isoform 2 of Segment polarity protein dishevelled homolog DVL-1				6.30E+06
O14641	DVL2_HUMAN	DVL2	Segment polarity protein dishevelled homolog DVL-2	6.81E+07	4.93E+07	4.30E+07	1.76E+07		2.47E+07
O14646-2;O14646	CHD1_HUMAN	CHD1	Chromodomain-helicase-DNA-binding protein 1	1.15E+09	1.72E+09	1.68E+09	3.25E+08	3.19E+08	3.84E+08
O14647	CHD2_HUMAN	CHD2	Chromodomain-helicase-DNA-binding protein 2	4.47E+07	5.81E+07	4.74E+07	5.06E+07	4.57E+07	5.00E+07
O14649	KCNK3_HUMAN	KCNK3	Potassium channel subfamily K member 3
O14653;O14653-2	GOSR2_HUMAN	GOSR2	Golgi SNAP receptor complex member 2	1.65E+07	1.58E+07	1.42E+07	2.01E+07	2.05E+07	2.01E+07
O14656	TOR1A_HUMAN	TOR1A	Torsin-1A	1.78E+07	1.68E+07	1.34E+07	3.79E+06	3.04E+06	4.47E+06
O14657	TOR1B_HUMAN	TOR1B	Torsin-1B	2.36E+07	2.89E+07	2.43E+07	3.26E+06	4.58E+06	4.88E+06
O14662	STX16_HUMAN	STX16	Syntaxin-16	1.20E+07	1.08E+07	1.56E+07	2.34E+07	1.93E+07	2.41E+07
O14662-2	STX16_HUMAN	STX16	Isoform A of Syntaxin-16	1.73E+06	1.35E+06	1.01E+06	566245	477210	816270
O14672	ADA10_HUMAN	ADAM10	Disintegrin and metalloproteinase domain-containing protein 10	1.74E+07	2.14E+07	1.71E+07	1.97E+07	2.46E+07	2.50E+07
O14678	ABCD4_HUMAN	ABCD4	Lysosomal cobalamin transporter ABCD4				4.04E+06	4.35E+06	8.25E+06
O14681	EI24_HUMAN	EI24	Etoposide-induced protein 2.4 homolog	4.06E+07	3.36E+07	3.79E+07	3.14E+07	3.71E+07	3.18E+07
O14682	ENC1_HUMAN	ENC1	Ectoderm-neural cortex protein 1	1.25E+06	1.66E+06	2.04E+06	880562	594216	689064
O14683	P5I11_HUMAN	TP53I11	Tumor protein p53-inducible protein 11	1.19E+07	1.31E+07	2.24E+07	8.81E+07	1.09E+08	1.30E+08
O14686;O14686-3	KMT2D_HUMAN	KMT2D	Histone-lysine N-methyltransferase 2D				3.09E+07	2.97E+07	3.22E+07
O14709	ZN197_HUMAN	ZNF197	Zinc finger protein 197	368414	800641		174080	162645	112293
O14713	ITBP1_HUMAN	ITGB1BP1	Integrin beta-1-binding protein 1	1.61E+07	2.35E+07	1.63E+07	6.28E+06	5.37E+06	8.21E+06
O14717	TRDMT_HUMAN	TRDMT1	tRNA (cytosine(38)-C(5))-methyltransferase
O14727;O14727-4	APAF_HUMAN	APAF1	Apoptotic protease-activating factor 1	4.28E+06	9.82E+06	2.18E+06		3.92E+06	4.06E+06
O14730	RIOK3_HUMAN	RIOK3	Serine/threonine-protein kinase RIO3	2.76E+07	2.44E+07	3.32E+07	1.91E+07	1.70E+07	1.98E+07
O14732;O14732-2	IMPA2_HUMAN	IMPA2	Inositol monophosphatase 2
O14733-3;O14733;O14733-4	MP2K7_HUMAN	MAP2K7	Dual specificity mitogen-activated protein kinase kinase 7	5.04E+07	6.07E+07	5.39E+07	8.36E+06	7.25E+06	9.31E+06
O14734	ACOT8_HUMAN	ACOT8	Acyl-coenzyme A thioesterase 8	2.10E+07	2.41E+07	3.07E+07	2.86E+07	3.19E+07	3.55E+07
O14735	CDIPT_HUMAN	CDIPT	CDP-diacylglycerol--inositol 3-phosphatidyltransferase	6.55E+06	5.54E+06	7.68E+06	5.96E+06	7.29E+06	1.12E+07
O14737	PDCD5_HUMAN	PDCD5	Programmed cell death protein 5	6.09E+06	1.10E+07	1.08E+07	3.82E+06	1.90E+06
O14744	ANM5_HUMAN	PRMT5	Protein arginine N-methyltransferase 5	3.35E+07	3.84E+07	3.39E+07	9.80E+06	9.82E+06	1.01E+07
O14745	NHRF1_HUMAN	NHERF1	Na(+)/H(+) exchange regulatory cofactor NHE-RF1	5.28E+06	4.11E+06	5.59E+06	1.73E+07	1.67E+07	2.31E+07
O14757	CHK1_HUMAN	CHEK1	Serine/threonine-protein kinase Chk1	1.25E+08	1.22E+08	1.06E+08	3.11E+07	3.30E+07	2.81E+07
O14763;O14763-2	TR10B_HUMAN	TNFRSF10B	Tumor necrosis factor receptor superfamily member 10B	1.98E+06	2.84E+06	4.91E+06	1.51E+06	781203
O14770;O14770-2;O14770-3;O14770-4;O14770-7;O14770-8	MEIS2_HUMAN	MEIS2	Homeobox protein Meis2	7.49E+06	1.93E+07	2.11E+06	1.47E+06	1.65E+06	3.39E+06
O14771	ZN213_HUMAN	ZNF213	Zinc finger protein 213				24388.1	33830.6	28308.2
O14772	FPGT_HUMAN	FPGT	Fucose-1-phosphate guanylyltransferase
O14773	TPP1_HUMAN	TPP1	Tripeptidyl-peptidase 1		1.37E+07		1.74E+07	1.76E+07	2.20E+07
O14775;O14775-2;O14775-3	GNB5_HUMAN	GNB5	Guanine nucleotide-binding protein subunit beta-5				3.65E+06	8.00E+06
O14776	TCRG1_HUMAN	TCERG1	Transcription elongation regulator 1	4.26E+08	5.32E+08	5.42E+08	3.26E+08	3.18E+08	3.52E+08
O14777	NDC80_HUMAN	NDC80	Kinetochore protein NDC80 homolog	2.30E+07	3.18E+07	2.72E+07	1.54E+07	1.62E+07	1.96E+07
O14782	KIF3C_HUMAN	KIF3C	Kinesin-like protein KIF3C		742405		4.27E+06	1.54E+06	2.26E+06
O14786	NRP1_HUMAN	NRP1	Neuropilin-1				1.95E+06	2.78E+06	2.64E+06
O14787	TNPO2_HUMAN	TNPO2	Transportin-2	3.50E+07	5.96E+07	3.53E+07	8.78E+06	1.41E+07
O14791;O14791-2	APOL1_HUMAN	APOL1	Apolipoprotein L1
O14795-2;O14795	UN13B_HUMAN	UNC13B	Protein unc-13 homolog B	1.41E+07	1.89E+07	1.78E+07	1.09E+07	1.03E+07	1.21E+07
O14802	RPC1_HUMAN	POLR3A	DNA-directed RNA polymerase III subunit RPC1	6.71E+07	7.28E+07	9.18E+07	2.77E+07	2.60E+07	3.75E+07
O14807	RASM_HUMAN	MRAS	Ras-related protein M-Ras				1.14E+06	2.54E+06	1.99E+06
O14810	CPLX1_HUMAN	CPLX1	Complexin-1
O14817	TSN4_HUMAN	TSPAN4	Tetraspanin-4				181921
O14818	PSA7_HUMAN	PSMA7	Proteasome subunit alpha type-7	5.17E+07	7.50E+07	7.05E+07	1.82E+07	1.64E+07	2.72E+07
O14828;O14828-2	SCAM3_HUMAN	SCAMP3	Secretory carrier-associated membrane protein 3	1.29E+06	1.16E+06	3.43E+06	2.73E+06	3.25E+06	3.36E+06
O14832	PAHX_HUMAN	PHYH	Phytanoyl-CoA dioxygenase, peroxisomal	1.01E+07	1.71E+07	2.11E+07	4.08E+06
O14841	OPLA_HUMAN	OPLAH	5-oxoprolinase	1.57E+07	2.01E+07	2.66E+07
O14867	BACH1_HUMAN	BACH1	Transcription regulator protein BACH1	6.79E+08	9.98E+08	8.84E+08	1.99E+08	1.80E+08	2.06E+08
O14874;O14874-2;O14874-3	BCKD_HUMAN	BCKDK	Branched-chain alpha-ketoacid dehydrogenase kinase	3.56E+08	4.50E+08	5.24E+08	1.02E+08	7.94E+07	1.11E+08
O14879	IFIT3_HUMAN	IFIT3	Interferon-induced protein with tetratricopeptide repeats 3				1.04E+07	9.76E+06	9.60E+06
O14880	MGST3_HUMAN	MGST3	Glutathione S-transferase 3, mitochondrial	6.29E+07	7.42E+07	6.53E+07	2.16E+08	2.17E+08	2.33E+08
O14893;O14893-2;O14893-5	GEMI2_HUMAN	GEMIN2	Gem-associated protein 2	2.15E+07	2.67E+07	1.63E+07	3.03E+07	2.89E+07	2.11E+07
O14907	TX1B3_HUMAN	TAX1BP3	Tax1-binding protein 3	7.17E+06	7.14E+06	4.65E+06
O14908	GIPC1_HUMAN	GIPC1	PDZ domain-containing protein GIPC1	4.99E+07	4.70E+07	5.74E+07	4.24E+07	5.11E+07	4.59E+07
O14910	LIN7A_HUMAN	LIN7A	Protein lin-7 homolog A	3.15E+07	3.08E+07	3.47E+07	1.06E+08	1.06E+08	1.09E+08
O14920	IKKB_HUMAN	IKBKB	Inhibitor of nuclear factor kappa-B kinase subunit beta	2.51E+07	4.11E+07	3.86E+07	1.43E+07	1.09E+07	3.02E+06
O14924	RGS12_HUMAN	RGS12	Regulator of G-protein signaling 12				767545	1.16E+06	2.16E+06
O14925	TIM23_HUMAN	TIMM23	Mitochondrial import inner membrane translocase subunit Tim23	7.93E+07	4.12E+07	8.78E+07	5.57E+07	4.89E+07	8.17E+07
O14929	HAT1_HUMAN	HAT1	Histone acetyltransferase type B catalytic subunit	1.02E+07	1.48E+07	1.06E+07	3.25E+06	3.38E+06	2.05E+06
O14933	UB2L6_HUMAN	UBE2L6	Ubiquitin/ISG15-conjugating enzyme E2 L6	1.17E+07	2.63E+07	1.49E+07		1.25E+06	343076
O14936-3	CSKP_HUMAN	CASK	Isoform 3 of Peripheral plasma membrane protein CASK	2.24E+07	3.07E+07	2.43E+07	1.21E+08	1.21E+08	1.42E+08
O14939;O14939-4	PLD2_HUMAN	PLD2	Phospholipase D2	1.92E+07	1.66E+07	1.73E+07	2.24E+07	2.34E+07	3.20E+07
O14949	QCR8_HUMAN	UQCRQ	Cytochrome b-c1 complex subunit 8	9.65E+06	1.06E+07	9.68E+06	1.51E+07	1.71E+07	2.66E+07
O14950;P19105	ML12A_HUMAN;ML12B_HUMAN	MYL12A;MYL12B	Myosin regulatory light chain 12B	3.20E+08	1.53E+08	3.11E+08	3.39E+08	3.66E+08	4.73E+08
O14957	QCR10_HUMAN	UQCR11	Cytochrome b-c1 complex subunit 10				1.97E+06	2.51E+06	5.25E+06
O14964	HGS_HUMAN	HGS	Hepatocyte growth factor-regulated tyrosine kinase substrate	7.77E+06	9.09E+06	1.44E+07	5.10E+06	6.65E+06	9.10E+06
O14965	AURKA_HUMAN	AURKA	Aurora kinase A	6.35E+07	6.66E+07	6.90E+07	4.37E+07	4.62E+07	4.44E+07
O14966	RAB7L_HUMAN	RAB29	Ras-related protein Rab-7L1	5.33E+06		7.10E+06		2.79E+06	2.24E+06
O14967	CLGN_HUMAN	CLGN	Calmegin				4.21E+06		6.31E+06
O14972	VP26C_HUMAN	VPS26C	Vacuolar protein sorting-associated protein 26C				6.11E+06	6.23E+06	6.82E+06
O14974	MYPT1_HUMAN	PPP1R12A	Protein phosphatase 1 regulatory subunit 12A	1.67E+08	1.55E+08	1.38E+08	1.16E+08	1.29E+08	1.30E+08
O14975	S27A2_HUMAN	SLC27A2	Long-chain fatty acid transport protein 2	6.49E+07	6.81E+07	6.06E+07	7.50E+06	8.22E+06	7.53E+06
O14976	GAK_HUMAN	GAK	Cyclin-G-associated kinase	4.64E+07	4.55E+07	5.00E+07	1.34E+07	9.74E+06	1.76E+07
O14978	ZN263_HUMAN	ZNF263	Zinc finger protein 263	3.88E+06	4.31E+06	6.49E+06	2.76E+06	2.89E+06	2.23E+06
O14979	HNRDL_HUMAN	HNRNPDL	Heterogeneous nuclear ribonucleoprotein D-like	4.82E+09	7.20E+09	7.99E+09	1.75E+09	1.69E+09	1.81E+09
O14980	XPO1_HUMAN	XPO1	Exportin-1	8.73E+07	1.19E+08	1.11E+08	3.21E+07	3.54E+07	4.46E+07
O14981	BTAF1_HUMAN	BTAF1	TATA-binding protein-associated factor 172	1.75E+08	2.43E+08	2.46E+08	2.56E+07	2.69E+07	3.47E+07
O15013-5;O15013-7;O15013;O15013-4	ARHGA_HUMAN	ARHGEF10	Rho guanine nucleotide exchange factor 10	1.16E+07	1.55E+07	9.82E+06	5.54E+06		5.41E+06
O15014	ZN609_HUMAN	ZNF609	Zinc finger protein 609	2.58E+08	2.80E+08	2.45E+08	2.79E+08	3.21E+08	2.91E+08
O15015;O15015-1	ZN646_HUMAN	ZNF646	Zinc finger protein 646	2.56E+07	3.48E+07	3.44E+07	1.90E+07	1.78E+07	2.19E+07
O15018;O15018-2	PDZD2_HUMAN	PDZD2	PDZ domain-containing protein 2				674534	577165	632710
O15020	SPTN2_HUMAN	SPTBN2	Spectrin beta chain, non-erythrocytic 2	3.48E+08	3.20E+08	3.38E+08	9.06E+07	9.14E+07	9.48E+07
O15021	MAST4_HUMAN	MAST4	Microtubule-associated serine/threonine-protein kinase 4	2.51E+07	1.54E+07	2.27E+07	2.19E+07	1.82E+07	2.94E+07
O15027;O15027-2;O15027-3;O15027-4;O15027-5	SC16A_HUMAN	SEC16A	Protein transport protein Sec16A	1.23E+08	9.80E+07	9.55E+07	7.78E+07	8.05E+07	9.34E+07
O15031	PLXB2_HUMAN	PLXNB2	Plexin-B2	1.48E+07	1.39E+07	1.18E+07	6.13E+06	7.19E+06	1.17E+07
O15033;O15033-2	AREL1_HUMAN	AREL1	Apoptosis-resistant E3 ubiquitin protein ligase 1	7.89E+07	6.79E+07	1.06E+08	6.44E+07	8.24E+07	1.16E+08
O15037	KHNYN_HUMAN	KHNYN	Protein KHNYN	8.85E+06	1.62E+07	1.17E+07	4.72E+06	4.50E+06	4.38E+06
O15040;O15040-2	TCPR2_HUMAN	TECPR2	Tectonin beta-propeller repeat-containing protein 2	6.84E+06	1.07E+07	5.96E+06
O15041	SEM3E_HUMAN	SEMA3E	Semaphorin-3E				887372	898458	807388
O15042;O15042-2	SR140_HUMAN	U2SURP	U2 snRNP-associated SURP motif-containing protein	6.88E+08	7.07E+08	6.73E+08	2.21E+08	2.29E+08	2.00E+08
O15047	SET1A_HUMAN	SETD1A	Histone-lysine N-methyltransferase SETD1A	5.01E+07	6.54E+07	5.99E+07	2.69E+07	2.79E+07	2.80E+07
O15049	N4BP3_HUMAN	N4BP3	NEDD4-binding protein 3	1.48E+07	1.46E+07	1.21E+07		7.89E+06	8.76E+06
O15050	TRNK1_HUMAN	TRANK1	TPR and ankyrin repeat-containing protein 1			653269	542459	486324	585946
O15054	KDM6B_HUMAN	KDM6B	Lysine-specific demethylase 6B	4.54E+07	6.03E+07	5.49E+07	1.15E+07	1.21E+07	1.82E+07
O15056	SYNJ2_HUMAN	SYNJ2	Synaptojanin-2	1.89E+07	2.19E+07	2.36E+07	2.72E+07	2.71E+07	3.49E+07
O15060	ZBT39_HUMAN	ZBTB39	Zinc finger and BTB domain-containing protein 39	1.68E+07	1.55E+07	1.62E+07	4.42E+06	6.89E+06	6.17E+06
O15061	SYNEM_HUMAN	SYNM	Synemin
O15062	ZBTB5_HUMAN	ZBTB5	Zinc finger and BTB domain-containing protein 5		4.41E+07	4.30E+07	8.13E+06	8.86E+06	8.97E+06
O15063	GRRE1_HUMAN	GARRE1	Granule associated Rac and RHOG effector protein 1	1.46E+07	2.40E+07	1.95E+07	1.10E+07	1.05E+07	1.43E+07
O15066	KIF3B_HUMAN	KIF3B	Kinesin-like protein KIF3B	2.49E+07	3.00E+07	3.22E+07	1.18E+07	1.30E+07	1.47E+07
O15067	PUR4_HUMAN	PFAS	Phosphoribosylformylglycinamidine synthase	4.02E+06	4.70E+06	4.36E+06			796814
O15068;O15068-10;O15068-6;O15068-8;O15068-9	MCF2L_HUMAN	MCF2L	Guanine nucleotide exchange factor DBS	1.96E+06	3.54E+06	1.10E+06
O15069	NACAD_HUMAN	NACAD	NAC-alpha domain-containing protein 1
O15072	ATS3_HUMAN	ADAMTS3	A disintegrin and metalloproteinase with thrombospondin motifs 3
O15075;O15075-2	DCLK1_HUMAN	DCLK1	Serine/threonine-protein kinase DCLK1				4.35E+06	6.55E+06	8.99E+06
O15078	CE290_HUMAN	CEP290	Centrosomal protein of 290 kDa	4.98E+06	4.23E+06	3.85E+06	3.01E+07	2.83E+07	2.72E+07
O15084	ANR28_HUMAN	ANKRD28	Serine/threonine-protein phosphatase 6 regulatory ankyrin repeat subunit A	1.13E+08	1.67E+08	2.61E+08	7.18E+07	7.55E+07	1.01E+08
O15085;O15085-2	ARHGB_HUMAN	ARHGEF11	Rho guanine nucleotide exchange factor 11	4.40E+07	4.47E+07	5.31E+07	1.81E+07	1.56E+07	2.43E+07
O15090	ZN536_HUMAN	ZNF536	Zinc finger protein 536				130602	45716.6	100581
O15091	MRPP3_HUMAN	PRORP	Mitochondrial ribonuclease P catalytic subunit	5.01E+08	6.57E+08	5.59E+08	2.40E+08	2.51E+08	2.88E+08
O15091-4	MRPP3_HUMAN	PRORP	Isoform 4 of Mitochondrial ribonuclease P catalytic subunit			16499.5	26272.6		39536.5
O15111	IKKA_HUMAN	CHUK	Inhibitor of nuclear factor kappa-B kinase subunit alpha	1.10E+07	1.49E+07	1.21E+07
O15116	LSM1_HUMAN	1	U6 snRNA-associated Sm-like protein LSm1	7.37E+07	7.46E+07	1.01E+08	3.13E+07	2.75E+07	2.37E+07
O15118	NPC1_HUMAN	NPC1	NPC intracellular cholesterol transporter 1	2.49E+06	8.72E+06	3.97E+06	5.78E+06	7.64E+06	1.11E+07
O15119;O15119-2;O15119-3	TBX3_HUMAN	TBX3	T-box transcription factor TBX3	7.43E+06	7.37E+06	1.35E+07	9.52E+06	1.41E+07	1.05E+07
O15120	PLCB_HUMAN	AGPAT2	1-acyl-sn-glycerol-3-phosphate acyltransferase beta	1.26E+07	1.42E+07	9.65E+06	3.29E+06	3.07E+06	5.23E+06
O15121	DEGS1_HUMAN	DEGS1	Sphingolipid delta(4)-desaturase DES1	3.56E+06
O15126	SCAM1_HUMAN	SCAMP1	Secretory carrier-associated membrane protein 1	5.08E+06	3.35E+06	5.34E+06	3.57E+06	3.33E+06	5.04E+06
O15127	SCAM2_HUMAN	SCAMP2	Secretory carrier-associated membrane protein 2	3.71E+06	5.94E+06	3.08E+06	3.30E+06	5.36E+06	4.18E+06
O15131	IMA6_HUMAN	KPNA5	Importin subunit alpha-6	1.43E+08	1.95E+08	2.43E+08	2.34E+07	2.71E+07	2.75E+07
O15143	ARC1B_HUMAN	ARPC1B	Actin-related protein 2/3 complex subunit 1B	4.15E+08	4.63E+08	4.87E+08	6.80E+07	6.06E+07	6.00E+07
O15144	ARPC2_HUMAN	ARPC2	Actin-related protein 2/3 complex subunit 2	6.15E+08	6.47E+08	4.79E+08	7.48E+07	6.23E+07	6.28E+07
O15145	ARPC3_HUMAN	ARPC3	Actin-related protein 2/3 complex subunit 3	1.79E+09	2.10E+09	1.81E+09	1.72E+08	1.18E+08	1.30E+08
O15155	BET1_HUMAN	BET1	BET1 homolog					1.63E+06	755632
O15156;O15156-2	ZBT7B_HUMAN	ZBTB7B	Zinc finger and BTB domain-containing protein 7B	6.68E+07	1.42E+08	8.76E+07	3.22E+07	3.59E+07	5.07E+07
O15160	RPAC1_HUMAN	POLR1C	DNA-directed RNA polymerases I and III subunit RPAC1	2.17E+08	3.08E+08	3.17E+08	1.05E+08	8.44E+07	1.11E+08
O15162;O15162-2	PLS1_HUMAN	PLSCR1	Phospholipid scramblase 1		2.08E+06	4.72E+06	8.07E+06		1.20E+07
O15164	TIF1A_HUMAN	TRIM24	Transcription intermediary factor 1-alpha	2.92E+08	4.14E+08	4.33E+08	6.72E+07	5.87E+07	5.94E+07
O15169;O15169-2	AXIN1_HUMAN	AXIN1	Axin-1	2.52E+07	2.63E+07	2.41E+07	1.71E+07	1.38E+07	1.31E+07
O15173-2;O15173	PGRC2_HUMAN	PGRMC2	Membrane-associated progesterone receptor component 2	3.66E+07	4.50E+07	3.80E+07	3.81E+07	3.37E+07	5.04E+07
O15182	CETN3_HUMAN	CETN3	Centrin-3	1.65E+07	2.19E+07	1.58E+07	5.89E+06	5.13E+06	4.39E+06
O15194;O15194-2	CTDSL_HUMAN	CTDSPL	CTD small phosphatase-like protein	1.35E+08	1.21E+08	1.07E+08	6.23E+06	1.17E+07
O15198;O15198-2	SMAD9_HUMAN	SMAD9	Mothers against decapentaplegic homolog 9	664989	662447	562692
O15211	RGL2_HUMAN	RGL2	Ral guanine nucleotide dissociation stimulator-like 2
O15212	PFD6_HUMAN	PFDN6	Prefoldin subunit 6
O15213	WDR46_HUMAN	WDR46	WD repeat-containing protein 46	7.06E+08	1.02E+09	1.04E+09	2.88E+08	3.05E+08	3.00E+08
O15217;O15217-2	GSTA4_HUMAN	GSTA4	Glutathione S-transferase A4
O15226;O15226-2	NKRF_HUMAN	NKRF	NF-kappa-B-repressing factor	2.68E+08	3.68E+08	3.27E+08	8.34E+07	7.58E+07	9.06E+07
O15228	GNPAT_HUMAN	GNPAT	Dihydroxyacetone phosphate acyltransferase	5.71E+06	6.52E+06	6.54E+06	4.28E+06	4.99E+06	6.37E+06
O15230	LAMA5_HUMAN	LAMA5	Laminin subunit alpha-5	1.37E+07	1.34E+07	1.19E+07	1.19E+08	1.22E+08	1.28E+08
O15231-3	ZN185_HUMAN	ZNF185	Isoform 3 of Zinc finger protein 185				1.02E+08	1.18E+08	1.26E+08
O15231-8	ZN185_HUMAN	ZNF185	Isoform 8 of Zinc finger protein 185				613797	451292	393246
O15232;O15232-2	MATN3_HUMAN	MATN3	Matrilin-3				3.09E+06	2.79E+06	2.20E+06
O15234	CASC3_HUMAN	CASC3	Protein CASC3	2.43E+06	2.07E+06	3.10E+06	1.90E+06	2.40E+06	2.24E+06
O15235	RT12_HUMAN	MRPS12	Small ribosomal subunit protein uS12m	4.97E+07	3.42E+07	7.87E+07	5.79E+07	6.27E+07	1.21E+08
O15240	VGF_HUMAN	VGF	Neurosecretory protein VGF				4.05E+06	5.02E+06	8.61E+06
O15243	OBRG_HUMAN	LEPROT	Leptin receptor gene-related protein				2.21E+06	2.55E+06	2.10E+06
O15247	CLIC2_HUMAN	CLIC2	Chloride intracellular channel protein 2				3.37E+07	3.23E+07	4.22E+07
O15254	ACOX3_HUMAN	ACOX3	Peroxisomal acyl-coenzyme A oxidase 3	1.19E+07	1.24E+07	1.35E+07
O15258	RER1_HUMAN	RER1	Protein RER1	2.87E+07	4.65E+07	4.18E+07	9.42E+07	1.01E+08	1.07E+08
O15259;O15259-2;O15259-4	NPHP1_HUMAN	NPHP1	Nephrocystin-1				72918.9	157532
O15260;O15260-2	SURF4_HUMAN	SURF4	Surfeit locus protein 4	1.18E+08	7.37E+07	6.01E+07	7.18E+07	9.21E+07	8.64E+07
O15264	MK13_HUMAN	MAPK13	Mitogen-activated protein kinase 13	1.85E+08	2.92E+08	2.67E+08
O15265	ATX7_HUMAN	ATXN7	Ataxin-7	6.27E+07	5.94E+07	6.87E+07	1.86E+08	1.15E+08	1.39E+08
O15269	SPTC1_HUMAN	SPTLC1	Serine palmitoyltransferase 1	1.66E+07	1.85E+07	2.05E+07	1.30E+07	1.32E+07	1.12E+07
O15270	SPTC2_HUMAN	SPTLC2	Serine palmitoyltransferase 2	7.40E+06	7.42E+06	8.03E+06	4.85E+06	4.67E+06	4.90E+06
O15287	FANCG_HUMAN	FANCG	Fanconi anemia group G protein	9.28E+06	1.14E+07	1.01E+07	1.25E+06	3.21E+06	1.90E+06
O15294	OGT1_HUMAN	OGT	UDP-N-acetylglucosamine--peptide N-acetylglucosaminyltransferase 110 kDa subunit	3.79E+08	5.75E+08	6.28E+08	1.55E+08	1.69E+08	1.99E+08
O15297	PPM1D_HUMAN	PPM1D	Protein phosphatase 1D	1.26E+07	1.69E+07	1.56E+07	3.27E+07	3.91E+07	3.92E+07
O15304;O15304-2	SIVA_HUMAN	SIVA1	Apoptosis regulatory protein Siva	1.01E+06	2.76E+06
O15305	PMM2_HUMAN	PMM2	Phosphomannomutase 2	3.16E+06	3.20E+06	3.80E+06
O15315;O15315-1;O15315-2;O15315-4	RA51B_HUMAN	RAD51B	DNA repair protein RAD51 homolog 2
O15318	RPC7_HUMAN	POLR3G	DNA-directed RNA polymerase III subunit RPC7	7.32E+07	7.50E+07	1.34E+08	1.39E+07	5.93E+06
O15321;O15321-2	TM9S1_HUMAN	TM9SF1	Transmembrane 9 superfamily member 1	2.89E+07	2.18E+07	2.90E+07	1.56E+08	1.70E+08	2.23E+08
O15327	INP4B_HUMAN	INPP4B	Inositol polyphosphate 4-phosphatase type II				1.85E+07	2.69E+07	2.68E+07
O15344	TRI18_HUMAN	MID1	E3 ubiquitin-protein ligase Midline-1
O15347	HMGB3_HUMAN	HMGB3	High mobility group protein B3	6.45E+08	6.53E+08	7.89E+08	2.16E+08	2.15E+08	1.83E+08
O15355	PPM1G_HUMAN	PPM1G	Protein phosphatase 1G	4.74E+07	4.96E+07	3.65E+07	2.65E+07	2.47E+07	2.92E+07
O15357	SHIP2_HUMAN	INPPL1	Phosphatidylinositol 3,4,5-trisphosphate 5-phosphatase 2	6.95E+06	1.25E+07	1.50E+07	1.43E+07	1.50E+07	1.63E+07
O15360	FANCA_HUMAN	FANCA	Fanconi anemia group A protein	5.08E+07	7.25E+07	6.94E+07	1.60E+07	1.43E+07	1.71E+07
O15371;O15371-2;O15371-3	EIF3D_HUMAN	EIF3D	Eukaryotic translation initiation factor 3 subunit D	1.74E+08	1.55E+08	1.23E+08	1.43E+08	1.46E+08	1.47E+08
O15372	EIF3H_HUMAN	EIF3H	Eukaryotic translation initiation factor 3 subunit H	2.71E+08	2.58E+08	2.65E+08	2.63E+08	2.49E+08	2.47E+08
O15374;O15374-2;O15374-4;O15374-5	MOT5_HUMAN	SLC16A4	Monocarboxylate transporter 5
O15379	HDAC3_HUMAN	HDAC3	Histone deacetylase 3	2.07E+07	3.04E+07	3.73E+07	5.18E+06	5.45E+06	4.54E+06
O15381	NVL_HUMAN	NVL	Nuclear valosin-containing protein-like	2.50E+08	3.51E+08	3.59E+08	4.05E+07	3.61E+07	4.22E+07
O15382	BCAT2_HUMAN	BCAT2	Branched-chain-amino-acid aminotransferase, mitochondrial	9.76E+06	1.45E+07	9.32E+06
O15391	TYY2_HUMAN	YY2	Transcription factor YY2	1.40E+07	1.16E+08	1.28E+08		3.49E+07	4.44E+07
O15392	BIRC5_HUMAN	BIRC5	Baculoviral IAP repeat-containing protein 5	2.12E+08	3.45E+08	3.97E+08	3.89E+07	3.81E+07	4.19E+07
O15394	NCAM2_HUMAN	NCAM2	Neural cell adhesion molecule 2				6.44E+06	8.56E+06	1.34E+07
O15397	IPO8_HUMAN	IPO8	Importin-8	3.40E+07	4.37E+07	4.49E+07	1.29E+07	8.59E+06	1.35E+07
O15400;O15400-2	STX7_HUMAN	STX7	Syntaxin-7	2.97E+06	1.80E+06	2.01E+06	7.55E+06	7.63E+06	9.96E+06
O15417	TNC18_HUMAN	TNRC18	Trinucleotide repeat-containing gene 18 protein	6.97E+07	9.63E+07	8.80E+07	7.08E+07	8.46E+07	7.76E+07
O15427	MOT4_HUMAN	SLC16A3	Monocarboxylate transporter 4	2.94E+06	1.54E+06	1.93E+06	892851	1.11E+06	1.14E+06
O15431	COPT1_HUMAN	SLC31A1	High affinity copper uptake protein 1	1.17E+07	2.13E+07		3.83E+06		8.83E+06
O15438;O15438-4	MRP3_HUMAN	ABCC3	ATP-binding cassette sub-family C member 3				5.47E+06	4.13E+06	5.71E+06
O15439;O15439-2	MRP4_HUMAN	ABCC4	ATP-binding cassette sub-family C member 4	2.79E+07	2.37E+07	2.18E+07	3.01E+07	3.48E+07	4.51E+07
O15440;O15440-5	MRP5_HUMAN	ABCC5	ATP-binding cassette sub-family C member 5		7.66E+06	7.98E+06	5.17E+06	7.79E+06	1.40E+07
O15442;O15442-2;Q15777;Q15777-2	MPPD1_HUMAN;MPPD2_HUMAN	MPPED1;MPPED2	Metallophosphoesterase domain-containing protein 1				2.88E+06	2.46E+06	3.00E+06
O15446;O15446-2	RPA34_HUMAN	POLR1G	DNA-directed RNA polymerase I subunit RPA34	4.89E+07	6.13E+07	8.12E+07	9.09E+07	9.66E+07	1.20E+08
O15455	TLR3_HUMAN	TLR3	Toll-like receptor 3	1.01E+07	6.43E+06	5.67E+06	8.49E+06	1.28E+07	1.37E+07
O15460;O15460-2	P4HA2_HUMAN	P4HA2	Prolyl 4-hydroxylase subunit alpha-2	3.70E+06			5.06E+07	4.83E+07	4.82E+07
O15479	MAGB2_HUMAN	MAGEB2	Melanoma-associated antigen B2				5.21E+08	4.57E+08	5.26E+08
O15484	CAN5_HUMAN	CAPN5	Calpain-5	3.52E+07	2.90E+07	2.92E+07	1.36E+08	1.47E+08	1.47E+08
O15488;O15488-2;O15488-3;O15488-4;O15488-5;O15488-6	GLYG2_HUMAN	GYG2	Glycogenin-2
O15498	YKT6_HUMAN	YKT6	Synaptobrevin homolog YKT6				4.00E+06	1.07E+07	8.27E+06
O15504	NUP42_HUMAN	NUP42	Nucleoporin NUP42	1.56E+08	1.83E+08	1.67E+08	4.44E+07	4.55E+07	6.62E+07
O15511	ARPC5_HUMAN	ARPC5	Actin-related protein 2/3 complex subunit 5	4.81E+08	3.99E+08	4.39E+08	9.46E+07	6.06E+07	7.18E+07
O15514	RPB4_HUMAN	POLR2D	DNA-directed RNA polymerase II subunit RPB4	1.82E+08	1.74E+08	2.60E+08	3.14E+07	2.57E+07	3.68E+07
O15516	CLOCK_HUMAN	CLOCK	Circadian locomoter output cycles protein kaput				2.01E+07	2.14E+07	2.73E+07
O15519;O15519-11;O15519-14;O15519-5	CFLAR_HUMAN	CFLAR	CASP8 and FADD-like apoptosis regulator					1.40E+06
O15525	MAFG_HUMAN	MAFG	Transcription factor MafG	9.88E+07	1.02E+08	1.13E+08	1.65E+07	1.82E+07	1.68E+07
O15527	OGG1_HUMAN	OGG1	N-glycosylase/DNA lyase	9.21E+06	1.04E+07	1.11E+07	1.42E+06	1.62E+06	2.16E+06
O15530;O15530-3	PDPK1_HUMAN	PDPK1	3-phosphoinositide-dependent protein kinase 1	4.45E+06	6.56E+06	4.73E+06	1.67E+06	2.08E+06	3.61E+06
O15533;O15533-3	TPSN_HUMAN	TAPBP	Tapasin	9.74E+07	1.01E+08	9.14E+07	2.52E+08	3.60E+08	4.03E+08
O15534;O15534-4	PER1_HUMAN	PER1	Period circadian protein homolog 1		7611.37
O15541	R113A_HUMAN	RNF113A	E3 ubiquitin-protein ligase RNF113A	6.42E+07	7.13E+07	8.42E+07	1.03E+07	1.02E+07	9.47E+06
O15550	KDM6A_HUMAN	KDM6A	Lysine-specific demethylase 6A				2.50E+07	2.78E+07	2.60E+07
O15551	CLD3_HUMAN	CLDN3	Claudin-3
O15554	KCNN4_HUMAN	KCNN4	Intermediate conductance calcium-activated potassium channel protein 4				1.90E+07	1.88E+07	3.20E+07
O43143	DHX15_HUMAN	DHX15	ATP-dependent RNA helicase DHX15	2.25E+09	3.04E+09	3.44E+09	4.48E+08	4.51E+08	5.02E+08
O43148;O43148-2	MCES_HUMAN	RNMT	mRNA cap guanine-N(7) methyltransferase	1.36E+08	1.77E+08	1.62E+08	1.06E+08	1.11E+08	1.29E+08
O43149	ZZEF1_HUMAN	ZZEF1	Zinc finger ZZ-type and EF-hand domain-containing protein 1	7.44E+06	1.44E+07	7.11E+06	1.40E+07	9.28E+06
O43150-2	ASAP2_HUMAN	ASAP2	Isoform 2 of Arf-GAP with SH3 domain, ANK repeat and PH domain-containing protein 2
O43151;O43151-2	TET3_HUMAN	TET3	Methylcytosine dioxygenase TET3				749431	2.31E+06	1.47E+06
O43155	FLRT2_HUMAN	FLRT2	Leucine-rich repeat transmembrane protein FLRT2
O43156	TTI1_HUMAN	TTI1	TELO2-interacting protein 1 homolog	2.18E+07	2.52E+07	2.07E+07	2.23E+07	1.82E+07	1.19E+07
O43157;O43157-2	PLXB1_HUMAN	PLXNB1	Plexin-B1					5.54E+07
O43159	RRP8_HUMAN	RRP8	Ribosomal RNA-processing protein 8	8.11E+08	1.02E+09	9.11E+08	2.88E+08	3.15E+08	3.52E+08
O43164;O43164-2	PJA2_HUMAN	PJA2	E3 ubiquitin-protein ligase Praja-2
O43166-2;O43166-3	SI1L1_HUMAN	SIPA1L1	Isoform 2 of Signal-induced proliferation-associated 1-like protein 1	2.39E+08	2.50E+08	1.94E+08	3.62E+08	3.46E+08	4.44E+08
O43167	ZBT24_HUMAN	ZBTB24	Zinc finger and BTB domain-containing protein 24	8.12E+06	9.11E+06	7.51E+06		2.07E+06	1.97E+06
O43169	CYB5B_HUMAN	CYB5B	Cytochrome b5 type B	2.21E+06	2.04E+06	2.37E+06	831800	1.37E+06	1.96E+06
O43172;O43172-2	PRP4_HUMAN	PRPF4	U4/U6 small nuclear ribonucleoprotein Prp4	1.09E+09	1.63E+09	1.40E+09	2.93E+08	2.66E+08	3.08E+08
O43175	SERA_HUMAN	PHGDH	D-3-phosphoglycerate dehydrogenase	1.61E+07	2.06E+07	2.06E+07	3.47E+07	3.55E+07	4.30E+07
O43181	NDUS4_HUMAN	NDUFS4	NADH dehydrogenase [ubiquinone] iron-sulfur protein 4, mitochondrial	5.38E+07	5.10E+07	4.94E+07	2.86E+08	3.12E+08	4.83E+08
O43182;O43182-4;O43182-2;O43182-5;O43182-3	RHG06_HUMAN	ARHGAP6	Rho GTPase-activating protein 6
O43184;O43184-4;O43184-2;O43184-3	ADA12_HUMAN	ADAM12	Disintegrin and metalloproteinase domain-containing protein 12				2.19E+07	2.31E+07	2.74E+07
O43187	IRAK2_HUMAN	IRAK2	Interleukin-1 receptor-associated kinase-like 2
O43189	PHF1_HUMAN	PHF1	PHD finger protein 1	3.93E+08	3.86E+08	3.91E+08	8.16E+07	8.18E+07	8.85E+07
O43189-2	PHF1_HUMAN	PHF1	Isoform 1 of PHD finger protein 1	504682	815477	760503	418817	278450	375456
O43237	DC1L2_HUMAN	DYNC1LI2	Cytoplasmic dynein 1 light intermediate chain 2	2.39E+07	2.24E+07	2.39E+07	1.75E+07	1.72E+07	1.68E+07
O43242	PSMD3_HUMAN	PSMD3	26S proteasome non-ATPase regulatory subunit 3	3.73E+07	3.45E+07	3.19E+07	1.23E+07	1.57E+07	1.91E+07
O43248	HXC11_HUMAN	HOXC11	Homeobox protein Hox-C11	8.93E+06	1.15E+07	9.63E+06	5.25E+07	5.36E+07	5.53E+07
O43251-6;O43251-8	RFOX2_HUMAN	RBFOX2	Isoform 6 of RNA binding protein fox-1 homolog 2	1.05E+08	1.72E+08	1.32E+08	4.03E+07	4.28E+07	5.08E+07
O43252	PAPS1_HUMAN	PAPSS1	Bifunctional 3'-phosphoadenosine 5'-phosphosulfate synthase 1	1.85E+07	6.11E+06	7.46E+06	3.22E+06	2.11E+06
O43257	ZNHI1_HUMAN	ZNHIT1	Zinc finger HIT domain-containing protein 1	2.29E+06	3.04E+06	1.35E+06	611590	565216	485472
O43264	ZW10_HUMAN	ZW10	Centromere/kinetochore protein zw10 homolog	3.48E+07	2.85E+07	3.63E+07	3.39E+07	4.65E+07	5.46E+07
O43272	PROD_HUMAN	PRODH	Proline dehydrogenase 1, mitochondrial
O43278;O43278-2	SPIT1_HUMAN	SPINT1	Kunitz-type protease inhibitor 1	4.90E+06
O43286	B4GT5_HUMAN	B4GALT5	Beta-1,4-galactosyltransferase 5				4.19E+06	3.20E+06	3.28E+06
O43290	SNUT1_HUMAN	SART1	U4/U6.U5 tri-snRNP-associated protein 1	6.93E+08	7.96E+08	6.53E+08	2.94E+08	2.71E+08	3.03E+08
O43292	GPAA1_HUMAN	GPAA1	Glycosylphosphatidylinositol anchor attachment 1 protein	5.64E+07	6.99E+07	6.78E+07	9.71E+07	1.13E+08	1.48E+08
O43293	DAPK3_HUMAN	DAPK3	Death-associated protein kinase 3	3.91E+07	5.41E+07	5.79E+07	8.72E+07	6.83E+07	8.66E+07
O43294	TGFI1_HUMAN	TGFB1I1	Transforming growth factor beta-1-induced transcript 1 protein		1.71E+07
O43296	ZN264_HUMAN	ZNF264	Zinc finger protein 264
O43298	ZBT43_HUMAN	ZBTB43	Zinc finger and BTB domain-containing protein 43	1.46E+08	9.48E+07	1.67E+08	2.52E+07	1.83E+07	2.71E+07
O43299	AP5Z1_HUMAN	AP5Z1	AP-5 complex subunit zeta-1	1.57E+07	2.63E+07	2.27E+07	2.64E+07	2.39E+07	2.49E+07
O43301	HS12A_HUMAN	HSPA12A	Heat shock 70 kDa protein 12A	2.40E+07	2.08E+07	2.39E+07	5.51E+07	4.72E+07	5.07E+07
O43303;O43303-2	CP110_HUMAN	CCP110	Centriolar coiled-coil protein of 110 kDa	5.17E+06	6.57E+06	5.46E+06	1.59E+07	1.58E+07	1.52E+07
O43306;O43306-2	ADCY6_HUMAN	ADCY6	Adenylate cyclase type 6	971690		1.38E+06	2.62E+06	2.76E+06	3.29E+06
O43309;O43309-2	ZSC12_HUMAN	ZSCAN12	Zinc finger and SCAN domain-containing protein 12				56443.2		80214.4
O43310	CTIF_HUMAN	CTIF	CBP80/20-dependent translation initiation factor	5.56E+06	9.34E+06	1.24E+07	4.71E+06	4.31E+06	3.82E+06
O43312;O43312-4;O43312-5	MTSS1_HUMAN	MTSS1	Protein MTSS 1	3.23E+07	3.38E+07	3.39E+07		7.66E+06
O43314	VIP2_HUMAN	PPIP5K2	Inositol hexakisphosphate and diphosphoinositol-pentakisphosphate kinase 2	9.75E+07	1.32E+08	1.31E+08	7.58E+07	6.75E+07	8.83E+07
O43318;O43318-2	M3K7_HUMAN	MAP3K7	Mitogen-activated protein kinase kinase kinase 7	2.64E+06	3.89E+06	3.26E+06	4.74E+06	3.60E+06	3.87E+06
O43324	MCA3_HUMAN	EEF1E1	Eukaryotic translation elongation factor 1 epsilon-1	7.25E+07	9.27E+07	8.79E+07	3.29E+07	4.26E+07	3.46E+07
O43325	LYRM1_HUMAN	LYRM1	LYR motif-containing protein 1
O43347	MSI1H_HUMAN	MSI1	RNA-binding protein Musashi homolog 1	1.34E+08	1.55E+08	1.83E+08	2.00E+07	2.04E+07	2.12E+07
O43353	RIPK2_HUMAN	RIPK2	Receptor-interacting serine/threonine-protein kinase 2	1.05E+07	1.82E+07	1.70E+07		1.03E+06
O43365	HXA3_HUMAN	HOXA3	Homeobox protein Hox-A3	2.33E+06	1.94E+06	1.92E+06
O43374;O43374-2	RASL2_HUMAN	RASA4	Ras GTPase-activating protein 4	9.38E+06	6.70E+06	2.17E+07	7.40E+07	7.78E+07	7.78E+07
O43379	WDR62_HUMAN	WDR62	WD repeat-containing protein 62		1.35E+07	1.11E+07	9.83E+06	3.82E+06	8.00E+06
O43390	HNRPR_HUMAN	HNRNPR	Heterogeneous nuclear ribonucleoprotein R	4.12E+09	5.25E+09	4.66E+09	2.74E+09	3.12E+09	3.04E+09
O43390-2	HNRPR_HUMAN	HNRNPR	Isoform 2 of Heterogeneous nuclear ribonucleoprotein R	2.57E+08	3.28E+08	3.35E+08	2.53E+08	2.19E+08	3.11E+08
O43395	PRPF3_HUMAN	PRPF3	U4/U6 small nuclear ribonucleoprotein Prp3	6.68E+08	9.44E+08	8.92E+08	2.94E+08	2.89E+08	3.20E+08
O43396	TXNL1_HUMAN	TXNL1	Thioredoxin-like protein 1	1.61E+07	2.26E+07	2.19E+07	2.01E+06	2.49E+06	2.65E+06
O43399-3;O43399-4	TPD54_HUMAN	TPD52L2	Isoform 3 of Tumor protein D54
O43399-5;O43399-7	TPD54_HUMAN	TPD52L2	Isoform 5 of Tumor protein D54	2.27E+07	2.69E+07	4.98E+07	6.91E+06	5.02E+06	4.50E+06
O43402	EMC8_HUMAN	EMC8	ER membrane protein complex subunit 8	3.50E+07	3.70E+07	4.45E+07	2.63E+07	1.93E+07	2.30E+07
O43414	ERI3_HUMAN	ERI3	ERI1 exoribonuclease 3	3.69E+07	3.73E+07	4.37E+07	5.00E+07	4.65E+07	3.46E+07
O43422	P52K_HUMAN	THAP12	52 kDa repressor of the inhibitor of the protein kinase	1.21E+07	1.75E+07	2.27E+07	1.16E+07	1.41E+07	1.28E+07
O43426	SYNJ1_HUMAN	SYNJ1	Synaptojanin-1	4.95E+07	4.60E+07	4.85E+07	4.97E+07	5.48E+07	5.53E+07
O43427;O43427-2	FIBP_HUMAN	FIBP	Acidic fibroblast growth factor intracellular-binding protein	4.55E+07	5.45E+07	6.27E+07	1.08E+07	1.11E+07	1.51E+07
O43432;O43432-3	IF4G3_HUMAN	EIF4G3	Eukaryotic translation initiation factor 4 gamma 3	9.03E+07	1.17E+08	1.05E+08	4.93E+07	5.64E+07	4.39E+07
O43439-5	MTG8R_HUMAN	CBFA2T2	Isoform 5 of Protein CBFA2T2	1.69E+07	2.15E+07	2.52E+07	739012	1.13E+06	467776
O43447	PPIH_HUMAN	PPIH	Peptidyl-prolyl cis-trans isomerase H	6.77E+08	1.33E+09	1.04E+09	1.23E+08	1.22E+08	1.43E+08
O43462	MBTP2_HUMAN	MBTPS2	Membrane-bound transcription factor site-2 protease	1.50E+06	3.19E+06	3.63E+06	2.04E+06		1.99E+06
O43463;O43463-2	SUV91_HUMAN	SUV39H1	Histone-lysine N-methyltransferase SUV39H1	5.91E+08	6.27E+08	5.59E+08	3.11E+08	3.14E+08	3.57E+08
O43464;O43464-3	HTRA2_HUMAN	HTRA2	Serine protease HTRA2, mitochondrial	3.94E+07	3.51E+07	5.39E+07	8.20E+06	8.34E+06	1.19E+07
O43482	MS18B_HUMAN	OIP5	Protein Mis18-beta	1.06E+08	6.95E+07	6.08E+07		1.72E+07
O43488	ARK72_HUMAN	AKR7A2	Aflatoxin B1 aldehyde reductase member 2	4.99E+06
O43491	E41L2_HUMAN	EPB41L2	Band 4.1-like protein 2	1.07E+08	9.31E+07	9.07E+07	1.77E+08	1.71E+08	2.01E+08
O43491-4	E41L2_HUMAN	EPB41L2	Isoform 4 of Band 4.1-like protein 2	5.71E+06	3.54E+06	3.68E+06	1.79E+06	1.38E+06	3.67E+06
O43493-4	TGON2_HUMAN	TGOLN2	Isoform 4 of Trans-Golgi network integral membrane protein 2	720767	1.30E+06		842751	1.06E+06	933614
O43502	RA51C_HUMAN	RAD51C	DNA repair protein RAD51 homolog 3	1.82E+07	4.36E+07	4.09E+07	3.32E+06	3.08E+06	3.39E+06
O43504	LTOR5_HUMAN	LAMTOR5	Ragulator complex protein LAMTOR5	3.77E+07	4.25E+07	3.53E+07	6.37E+07	5.62E+07	8.39E+07
O43505	B4GA1_HUMAN	B4GAT1	Beta-1,4-glucuronyltransferase 1	2.77E+07			3.20E+07	3.32E+07	2.80E+07
O43508	TNF12_HUMAN	TNFSF12	Tumor necrosis factor ligand superfamily member 12
O43513	MED7_HUMAN	MED7	Mediator of RNA polymerase II transcription subunit 7	2.62E+07	2.95E+07	2.92E+07	7.76E+06	3.73E+06	4.37E+06
O43516;O43516-3;O43516-4	WIPF1_HUMAN	WIPF1	WAS/WASL-interacting protein family member 1				5.39E+06	4.28E+06	6.95E+06
O43520	AT8B1_HUMAN	ATP8B1	Phospholipid-transporting ATPase IC				5.14E+06	6.26E+06	7.50E+06
O43521;O43521-12;O43521-4;O43521-8	B2L11_HUMAN	BCL2L11	Bcl-2-like protein 11				3.28E+06	652162	3.63E+06
O43524	FOXO3_HUMAN	FOXO3	Forkhead box protein O3	1.20E+07	1.10E+07	2.22E+07	4.06E+06	7.11E+06	7.62E+06
O43541;O43541-4	SMAD6_HUMAN	SMAD6	Mothers against decapentaplegic homolog 6				271866
O43542	XRCC3_HUMAN	XRCC3	DNA repair protein XRCC3	2.45E+07	4.42E+07	4.71E+07	3.21E+06	5.74E+06	7.69E+06
O43556;O43556-4	SGCE_HUMAN	SGCE	Epsilon-sarcoglycan
O43561;O43561-2;O43561-3;O43561-4;O43561-5	LAT_HUMAN	LAT	Linker for activation of T-cells family member 1				1.23E+07	1.65E+07	1.89E+07
O43566	RGS14_HUMAN	RGS14	Regulator of G-protein signaling 14
O43570;O43570-2	CAH12_HUMAN	CA12	Carbonic anhydrase 12
O43572	AKA10_HUMAN	AKAP10	A-kinase anchor protein 10, mitochondrial	5.81E+07	4.53E+07	7.17E+07	2.18E+07	2.14E+07	2.70E+07
O43583	DENR_HUMAN	DENR	Density-regulated protein	1.94E+08	1.92E+08	1.63E+08	1.78E+08	1.95E+08	1.75E+08
O43592	XPOT_HUMAN	XPOT	Exportin-T	2.81E+06				6.71E+06
O43598;O43598-2	DNPH1_HUMAN	DNPH1	5-hydroxymethyl-dUMP N-hydrolase
O43615	TIM44_HUMAN	TIMM44	Mitochondrial import inner membrane translocase subunit TIM44	2.96E+07	4.13E+07	3.92E+07	1.15E+07	1.23E+07	1.30E+07
O43617	TPPC3_HUMAN	TRAPPC3	Trafficking protein particle complex subunit 3	1.17E+07	1.81E+07	1.60E+07	6.83E+06	5.39E+06	4.26E+06
O43633	CHM2A_HUMAN	CHMP2A	Charged multivesicular body protein 2a			636683	1.15E+06	1.38E+06	1.51E+06
O43639	NCK2_HUMAN	NCK2	Cytoplasmic protein NCK2	6.54E+06	7.07E+06	4.50E+06	6.52E+06	5.93E+06	6.85E+06
O43657	TSN6_HUMAN	TSPAN6	Tetraspanin-6
O43660;O43660-2	PLRG1_HUMAN	PLRG1	Pleiotropic regulator 1	3.86E+08	4.59E+08	4.00E+08	1.79E+08	1.85E+08	2.02E+08
O43663	PRC1_HUMAN	PRC1	Protein regulator of cytokinesis 1	1.55E+08	1.79E+08	1.56E+08	8.22E+07	8.38E+07	1.01E+08
O43665	RGS10_HUMAN	RGS10	Regulator of G-protein signaling 10
O43670-2	ZN207_HUMAN	ZNF207	Isoform 2 of BUB3-interacting and GLEBS motif-containing protein ZNF207	5.54E+07	6.23E+07	5.77E+07	1.64E+07	1.62E+07	2.01E+07
O43670;O43670-4	ZN207_HUMAN	ZNF207	BUB3-interacting and GLEBS motif-containing protein ZNF207	1.16E+09	1.11E+09	1.12E+09	4.40E+08	5.43E+08	5.21E+08
O43674;O43674-2	NDUB5_HUMAN	NDUFB5	NADH dehydrogenase [ubiquinone] 1 beta subcomplex subunit 5, mitochondrial	8.08E+06	4.71E+06	4.02E+06	6.85E+06	9.32E+06	1.09E+07
O43676	NDUB3_HUMAN	NDUFB3	NADH dehydrogenase [ubiquinone] 1 beta subcomplex subunit 3	2.33E+07	2.71E+07	2.07E+07	7.33E+07	5.89E+07	9.25E+07
O43677	NDUC1_HUMAN	NDUFC1	NADH dehydrogenase [ubiquinone] 1 subunit C1, mitochondrial				3.34E+07	3.62E+07	6.78E+07
O43678	NDUA2_HUMAN	NDUFA2	NADH dehydrogenase [ubiquinone] 1 alpha subcomplex subunit 2	2.49E+07	3.46E+07	4.06E+07	1.38E+08	1.57E+08	1.76E+08
O43681	GET3_HUMAN	GET3	ATPase GET3	1.90E+07	4.26E+07	3.46E+07	3.18E+06	3.03E+06	4.43E+06
O43683	BUB1_HUMAN	BUB1	Mitotic checkpoint serine/threonine-protein kinase BUB1	4.00E+07	4.39E+07	3.92E+07	1.31E+07	1.06E+07	1.32E+07
O43684;O43684-2	BUB3_HUMAN	BUB3	Mitotic checkpoint protein BUB3	1.25E+09	1.74E+09	1.67E+09	7.70E+08	5.94E+08	7.17E+08
O43688-2	PLPP2_HUMAN	PLPP2	Isoform 2 of Phospholipid phosphatase 2	6.74E+06	6.14E+06	6.67E+06	2.80E+07	2.33E+07	4.17E+07
O43707	ACTN4_HUMAN	ACTN4	Alpha-actinin-4	5.32E+08	5.02E+08	4.45E+08	1.40E+09	1.22E+09	1.50E+09
O43708	MAAI_HUMAN	GSTZ1	Maleylacetoacetate isomerase
O43709	BUD23_HUMAN	BUD23	18S rRNA (guanine-N(7))-methyltransferase	4.38E+07	5.43E+07	4.64E+07	1.31E+07	1.57E+07	1.12E+07
O43715	TRIA1_HUMAN	TRIAP1	TP53-regulated inhibitor of apoptosis 1	9.32E+06	1.83E+07	1.48E+07
O43716	GATC_HUMAN	GATC	Glutamyl-tRNA(Gln) amidotransferase subunit C, mitochondrial		964796
O43719	HTSF1_HUMAN	HTATSF1	17S U2 SnRNP complex component HTATSF1	2.24E+08	2.71E+08	2.68E+08	5.85E+07	4.91E+07	5.82E+07
O43731;O43731-2	ERD23_HUMAN	KDELR3	ER lumen protein-retaining receptor 3	6.27E+06	4.32E+06	5.40E+06	2.13E+07	1.52E+07	2.21E+07
O43734;O43734-2;O43734-5	CIKS_HUMAN	TRAF3IP2	E3 ubiquitin ligase TRAF3IP2				7.29E+06		8.60E+06
O43739;O43739-2	CYH3_HUMAN	CYTH3	Cytohesin-3	6.20E+06	1.29E+07	1.18E+07	5.56E+06	4.22E+06	4.32E+06
O43741	AAKB2_HUMAN	PRKAB2	5'-AMP-activated protein kinase subunit beta-2	9.75E+06	9.50E+06	1.09E+07	2.37E+06	1.64E+06	3.96E+06
O43747;O43747-2	AP1G1_HUMAN	AP1G1	AP-1 complex subunit gamma-1	9.11E+07	1.19E+08	1.02E+08	9.90E+07	9.86E+07	1.05E+08
O43752	STX6_HUMAN	STX6	Syntaxin-6	1.46E+07	1.85E+07	1.21E+07	2.04E+07	2.09E+07	3.77E+07
O43759;O43759-2	SNG1_HUMAN	SYNGR1	Synaptogyrin-1				2.87E+06	3.68E+06	4.26E+06
O43760-2;O43760	SNG2_HUMAN	SYNGR2	Synaptogyrin-2	1.02E+07	8.95E+06	8.29E+06	6.64E+06	5.96E+06	9.99E+06
O43761	SNG3_HUMAN	SYNGR3	Synaptogyrin-3				1.14E+07	1.59E+07	2.22E+07
O43765	SGTA_HUMAN	SGTA	Small glutamine-rich tetratricopeptide repeat-containing protein alpha	1.03E+07	1.10E+07	1.03E+07	1.89E+06	2.72E+06	1.99E+06
O43766	LIAS_HUMAN	LIAS	Lipoyl synthase, mitochondrial	2.60E+06	3.20E+06	3.28E+06	734636		550672
O43768;O43768-2;O43768-3;O43768-4;O43768-5;O43768-6;O43768-7;O43768-9	ENSA_HUMAN	ENSA	Alpha-endosulfine	1.02E+07	2.57E+07	2.35E+07	1.55E+06	2.79E+06	2.76E+06
O43772	MCAT_HUMAN	SLC25A20	Mitochondrial carnitine/acylcarnitine carrier protein		4.19E+07	5.88E+07
O43776	SYNC_HUMAN	NARS1	Asparagine--tRNA ligase, cytoplasmic	1.20E+07	1.65E+07	1.50E+07	2.89E+06	4.09E+06	3.14E+06
O43791	SPOP_HUMAN	SPOP	Speckle-type POZ protein	4.98E+08	7.61E+08	6.95E+08	9.99E+07	8.08E+07	1.05E+08
O43795	MYO1B_HUMAN	MYO1B	Unconventional myosin-Ib	7.04E+08	5.68E+08	5.81E+08	3.29E+08	2.92E+08	5.40E+08
O43795-2	MYO1B_HUMAN	MYO1B	Isoform 2 of Unconventional myosin-Ib	4.66E+07	4.44E+07	5.20E+07	1.46E+07	1.03E+07	2.27E+07
O43805	SSNA1_HUMAN	SSNA1	Microtubule nucleation factor SSNA1	1.52E+06	1.97E+06	2.14E+06	892614
O43808	PM34_HUMAN	SLC25A17	Peroxisomal membrane protein PMP34	6.16E+07	9.49E+07	1.08E+08	4.76E+07	3.66E+07	7.34E+07
O43809	CPSF5_HUMAN	NUDT21	Cleavage and polyadenylation specificity factor subunit 5	2.66E+09	2.64E+09	3.80E+09	6.10E+08	6.85E+08	5.79E+08
O43813	LANC1_HUMAN	LANCL1	Glutathione S-transferase LANCL1	1.24E+07	2.57E+07	2.16E+07	2.24E+07	2.38E+07	2.80E+07
O43815	STRN_HUMAN	STRN	Striatin	2.01E+07	2.11E+07	1.56E+07	7.88E+07	6.14E+07	8.59E+07
O43818	U3IP2_HUMAN	RRP9	U3 small nucleolar RNA-interacting protein 2	5.68E+08	6.96E+08	6.54E+08	3.53E+08	3.94E+08	3.48E+08
O43819	SCO2_HUMAN	SCO2	Protein SCO2 homolog, mitochondrial	5.97E+07	1.02E+08	8.61E+07	3.82E+07	2.80E+07	3.83E+07
O43820;O43820-2	HYAL3_HUMAN	HYAL3	Hyaluronidase-3				445845	377027	400846
O43822;O43822-2;O43822-3	CF410_HUMAN	CFAP410	Cilia- and flagella-associated protein 410				1.75E+06		1.60E+06
O43823	AKAP8_HUMAN	AKAP8	A-kinase anchor protein 8	1.63E+08	2.25E+08	2.00E+08	8.00E+07	8.21E+07	8.74E+07
O43824	GTPB6_HUMAN	GTPBP6	Putative GTP-binding protein 6	1.93E+07	1.69E+07	1.66E+07	1.06E+07	1.26E+07	1.30E+07
O43826;O43826-2	G6PT1_HUMAN	SLC37A4	Glucose-6-phosphate exchanger SLC37A4						246925
O43829	ZBT14_HUMAN	ZBTB14	Zinc finger and BTB domain-containing protein 14	1.14E+08	7.31E+07	5.32E+07	2.49E+07	9.65E+06	2.29E+07
O43837	IDH3B_HUMAN	IDH3B	Isocitrate dehydrogenase [NAD] subunit beta, mitochondrial	8.31E+06	8.73E+06	7.20E+06		1.26E+06
O43847-2;O43847	NRDC_HUMAN	NRDC	Nardilysin	2.30E+06	1.73E+06	2.51E+06	974340	878746	1.26E+06
O43852-8	CALU_HUMAN	CALU	Isoform 8 of Calumenin			1.32E+07
O43852;O43852-3	CALU_HUMAN	CALU	Calumenin	1.96E+07	2.58E+07	2.79E+07	1.32E+07	1.17E+07	1.51E+07
O43854;O43854-2	EDIL3_HUMAN	EDIL3	EGF-like repeat and discoidin I-like domain-containing protein 3				1.15E+08	8.76E+07	1.08E+08
O43861;O43861-2	ATP9B_HUMAN	ATP9B	Probable phospholipid-transporting ATPase IIB		2.88E+06	2.84E+06	2.04E+06	2.02E+06	1.78E+06
O43865	SAHH2_HUMAN	AHCYL1	S-adenosylhomocysteine hydrolase-like protein 1	1.43E+07	1.19E+07	1.88E+07	1.26E+07	6.51E+06	1.06E+07
O43889;O43889-3	CREB3_HUMAN	CREB3	Cyclic AMP-responsive element-binding protein 3	286048	225402	286200	371731	492455	881088
O43896	KIF1C_HUMAN	KIF1C	Kinesin-like protein KIF1C	1.88E+07	1.75E+07	1.68E+07	1.64E+07	1.60E+07	2.02E+07
O43900	PRIC3_HUMAN	PRICKLE3	Prickle planar cell polarity protein 3	161630	189363	150534	1.14E+06	573816	859475
O43903	GAS2_HUMAN	GAS2	Growth arrest-specific protein 2				1.59E+06	1.78E+06	1.65E+06
O43909	EXTL3_HUMAN	EXTL3	Exostosin-like 3	3.47E+06	1.00E+07		4.11E+07	3.41E+07	4.17E+07
O43913	ORC5_HUMAN	ORC5	Origin recognition complex subunit 5	6.32E+07	1.06E+08	1.30E+08	9.18E+07	8.81E+07	1.27E+08
O43920	NDUS5_HUMAN	NDUFS5	NADH dehydrogenase [ubiquinone] iron-sulfur protein 5	2.10E+07	1.70E+07	1.32E+07	3.30E+07	4.27E+07	4.63E+07
O43924	PDE6D_HUMAN	PDE6D	Retinal rod rhodopsin-sensitive cGMP 3',5'-cyclic phosphodiesterase subunit delta	5.68E+06	1.23E+07	1.05E+07	2.38E+06	1.80E+06	2.40E+06
O43929	ORC4_HUMAN	ORC4	Origin recognition complex subunit 4	5.30E+07	7.67E+07	7.02E+07	1.10E+08	9.01E+07	1.09E+08
O43930;P51817	PRKX_HUMAN;PRKY_HUMAN	PRKX;PRKY	Putative serine/threonine-protein kinase PRKY
O43933	PEX1_HUMAN	PEX1	Peroxisomal ATPase PEX1	2.72E+07	3.48E+07	3.34E+07	1.20E+07	1.32E+07	1.50E+07
O60216	RAD21_HUMAN	RAD21	Double-strand-break repair protein rad21 homolog	5.11E+08	6.63E+08	6.02E+08	1.51E+08	1.63E+08	1.50E+08
O60218	AK1BA_HUMAN	AKR1B10	Aldo-keto reductase family 1 member B10
O60220	TIM8A_HUMAN	TIMM8A	Mitochondrial import inner membrane translocase subunit Tim8 A	3.59E+08	4.39E+08	5.86E+08	7.78E+07	6.43E+07	8.78E+07
O60229;O60229-7	KALRN_HUMAN	KALRN	Kalirin					7.39E+06
O60231	DHX16_HUMAN	DHX16	Pre-mRNA-splicing factor ATP-dependent RNA helicase DHX16	2.51E+09	3.45E+09	3.13E+09	6.22E+08	5.95E+08	8.32E+08
O60232	ZNRD2_HUMAN	ZNRD2	Protein ZNRD2						5.79E+06
O60238;O60238-2	BNI3L_HUMAN	BNIP3L	BCL2/adenovirus E1B 19 kDa protein-interacting protein 3-like				7.04E+06	8.47E+06	9.45E+06
O60239	3BP5_HUMAN	SH3BP5	SH3 domain-binding protein 5
O60241;O60241-2;O60241-3;O60241-4	AGRB2_HUMAN	ADGRB2	Adhesion G protein-coupled receptor B2				608730	831232	1.23E+06
O60244	MED14_HUMAN	MED14	Mediator of RNA polymerase II transcription subunit 14	2.17E+08	3.73E+08	3.50E+08	8.95E+07	8.57E+07	1.08E+08
O60256	KPRB_HUMAN	PRPSAP2	Phosphoribosyl pyrophosphate synthase-associated protein 2	2.56E+07	2.83E+07	4.52E+07	7.47E+06	1.02E+07	1.97E+07
O60262	GBG7_HUMAN	GNG7	Guanine nucleotide-binding protein G(I)/G(S)/G(O) subunit gamma-7	6.21E+06	5.14E+06	6.46E+06	1.07E+07	1.72E+07	1.57E+07
O60264	SMCA5_HUMAN	SMARCA5	SWI/SNF-related matrix-associated actin-dependent regulator of chromatin subfamily A member 5	2.34E+09	3.36E+09	3.00E+09	5.65E+08	5.95E+08	6.21E+08
O60266	ADCY3_HUMAN	ADCY3	Adenylate cyclase type 3				1.07E+07	1.26E+07	1.72E+07
O60268;O60268-3	K0513_HUMAN	KIAA0513	Uncharacterized protein KIAA0513
O60269	GRIN2_HUMAN	GPRIN2	G protein-regulated inducer of neurite outgrowth 2
O60271-4	JIP4_HUMAN	SPAG9	Isoform 4 of C-Jun-amino-terminal kinase-interacting protein 4	1.15E+07	1.28E+07	1.45E+07	1.60E+07	1.97E+07	1.54E+07
O60281	ZN292_HUMAN	ZNF292	Zinc finger protein 292	3.28E+08	5.42E+08	4.15E+08	1.26E+08	1.25E+08	1.49E+08
O60282	KIF5C_HUMAN	KIF5C	Kinesin heavy chain isoform 5C				2.05E+06		3.47E+06
O60285	NUAK1_HUMAN	NUAK1	NUAK family SNF1-like kinase 1				1.33E+08	2.18E+08	1.73E+08
O60287	NPA1P_HUMAN	URB1	Nucleolar pre-ribosomal-associated protein 1	5.55E+08	7.26E+08	8.19E+08	1.24E+08	1.09E+08	1.42E+08
O60291;O60291-2;O60291-3;O60291-4	MGRN1_HUMAN	MGRN1	E3 ubiquitin-protein ligase MGRN1				9.99E+06
O60292	SI1L3_HUMAN	SIPA1L3	Signal-induced proliferation-associated 1-like protein 3	4.07E+08	3.12E+08	3.64E+08	3.48E+08	3.20E+08	3.83E+08
O60293	ZC3H1_HUMAN	ZFC3H1	Zinc finger C3H1 domain-containing protein	2.27E+08	2.99E+08	2.56E+08	1.14E+08	1.21E+08	1.32E+08
O60294	TYW4_HUMAN	LCMT2	tRNA wybutosine-synthesizing protein 4				512225	813929	1.12E+06
O60296	TRAK2_HUMAN	TRAK2	Trafficking kinesin-binding protein 2					1.66E+06	2.00E+06
O60299	LZTS3_HUMAN	LZTS3	Leucine zipper putative tumor suppressor 3	8.95E+07	7.32E+07	8.91E+07	1.03E+08	8.33E+07	8.68E+07
O60303	KATIP_HUMAN	KATNIP	Katanin-interacting protein	1.02E+07	5.88E+06	1.48E+07	1.07E+07	1.21E+07	1.21E+07
O60306	AQR_HUMAN	AQR	RNA helicase aquarius	4.55E+08	5.51E+08	6.77E+08	1.63E+08	1.48E+08	1.68E+08
O60307	MAST3_HUMAN	MAST3	Microtubule-associated serine/threonine-protein kinase 3	6.18E+06				1.60E+07
O60312	AT10A_HUMAN	ATP10A	Phospholipid-transporting ATPase VA
O60313-10;O60313-2	OPA1_HUMAN	OPA1	Isoform 4 of Dynamin-like GTPase OPA1, mitochondrial	6.58E+07	9.23E+07	8.47E+07	1.58E+07	1.89E+07	2.66E+07
O60315;O60315-2	ZEB2_HUMAN	ZEB2	Zinc finger E-box-binding homeobox 2		93669.4
O60318	GANP_HUMAN	MCM3AP	Germinal-center associated nuclear protein	1.45E+08	1.85E+08	2.03E+08	5.10E+07	5.32E+07	5.63E+07
O60331;O60331-2;O60331-3;O60331-4	PI51C_HUMAN	PIP5K1C	Phosphatidylinositol 4-phosphate 5-kinase type-1 gamma
O60333-2	KIF1B_HUMAN	KIF1B	Isoform 2 of Kinesin-like protein KIF1B	6.64E+07	7.81E+07	4.88E+07	1.63E+08	1.55E+08	1.62E+08
O60333-3	KIF1B_HUMAN	KIF1B	Isoform 3 of Kinesin-like protein KIF1B	7.33E+06	7.12E+06	5.53E+06	4.02E+07	3.67E+07	3.22E+07
O60336;O60336-3;O60336-6	MABP1_HUMAN	MAPKBP1	Mitogen-activated protein kinase-binding protein 1	5.28E+06	6.00E+06	5.81E+06		1.25E+06	2.64E+06
O60337;O60337-5	MARH6_HUMAN	MARCHF6	E3 ubiquitin-protein ligase MARCHF6	4.28E+06	4.70E+06		1.04E+07	5.42E+06	4.86E+06
O60341	KDM1A_HUMAN	KDM1A	Lysine-specific histone demethylase 1A	2.90E+08	2.91E+08	2.92E+08	7.70E+07	9.23E+07	8.68E+07
O60343;O60343-2;O60343-3	TBCD4_HUMAN	TBC1D4	TBC1 domain family member 4	7.37E+07	1.39E+08
O60346	PHLP1_HUMAN	PHLPP1	PH domain leucine-rich repeat-containing protein phosphatase 1			193733
O60347	TBC12_HUMAN	TBC1D12	TBC1 domain family member 12
O60353;O60353-2	FZD6_HUMAN	FZD6	Frizzled-6	1.54E+07	1.12E+07	8.93E+06	1.57E+07	1.95E+07	1.74E+07
O60356;O60356-2	NUPR1_HUMAN	NUPR1	Nuclear protein 1
O60427	FADS1_HUMAN	FADS1	Acyl-CoA (8-3)-desaturase				1.74E+07	1.64E+07	1.83E+07
O60437	PEPL_HUMAN	PPL	Periplakin
O60443	GSDME_HUMAN	GSDME	Gasdermin-E				2.57E+06	2.05E+06	2.78E+06
O60447;O60447-2	EVI5_HUMAN	EVI5	Ecotropic viral integration site 5 protein homolog	3.88E+06	9.57E+06	1.16E+07	1.41E+06	1.88E+06
O60449-2	LY75_HUMAN	LY75	Isoform 2 of Lymphocyte antigen 75
O60462;O60462-2;O60462-3;O60462-4;O60462-5	NRP2_HUMAN	NRP2	Neuropilin-2
O60476	MA1A2_HUMAN	MAN1A2	Mannosyl-oligosaccharide 1,2-alpha-mannosidase IB	5.06E+07	5.15E+07	5.06E+07	1.03E+08	1.14E+08	1.24E+08
O60488;O60488-2	ACSL4_HUMAN	ACSL4	Long-chain-fatty-acid--CoA ligase 4	4.64E+07	5.26E+07	5.39E+07	3.59E+07	4.46E+07	3.43E+07
O60493	SNX3_HUMAN	SNX3	Sorting nexin-3	7.72E+06	8.78E+06	4.80E+06			2.27E+06
O60499	STX10_HUMAN	STX10	Syntaxin-10	6.55E+06	4.84E+06	4.50E+06	3.16E+06	3.92E+06	8.77E+06
O60502	OGA_HUMAN	OGA	Protein O-GlcNAcase	5.93E+06	9.31E+06	6.77E+06	1.19E+06	947585	930726
O60503	ADCY9_HUMAN	ADCY9	Adenylate cyclase type 9
O60504	VINEX_HUMAN	SORBS3	Vinexin	2.16E+07	2.59E+07	1.74E+07	2.59E+07	1.67E+07	2.22E+07
O60506	HNRPQ_HUMAN	SYNCRIP	Heterogeneous nuclear ribonucleoprotein Q	2.24E+09	3.19E+09	3.11E+09	1.36E+09	1.37E+09	1.33E+09
O60506-3	HNRPQ_HUMAN	SYNCRIP	Isoform 3 of Heterogeneous nuclear ribonucleoprotein Q	7.62E+07	1.39E+08	1.18E+08	3.70E+07	3.16E+07	4.17E+07
O60507	TPST1_HUMAN	TPST1	Protein-tyrosine sulfotransferase 1	3.22E+07	6.73E+07	6.08E+07	1.24E+08	1.14E+08	1.65E+08
O60508	PRP17_HUMAN	CDC40	Pre-mRNA-processing factor 17	1.18E+09	2.13E+09	2.04E+09	2.61E+08	2.60E+08	2.52E+08
O60512	B4GT3_HUMAN	B4GALT3	Beta-1,4-galactosyltransferase 3
O60513	B4GT4_HUMAN	B4GALT4	Beta-1,4-galactosyltransferase 4	4.75E+06	1.10E+07	6.75E+06	4.25E+06	3.84E+06	4.56E+06
O60518	RNBP6_HUMAN	RANBP6	Ran-binding protein 6	2.52E+07	3.53E+07	3.94E+07	1.73E+07	2.16E+07	3.25E+07
O60519	CRBL2_HUMAN	CREBL2	cAMP-responsive element-binding protein-like 2		5.43E+07		7.58E+07	4.36E+07	4.40E+07
O60524;O60524-4;O60524-5	NEMF_HUMAN	NEMF	Ribosome quality control complex subunit NEMF	8.59E+07	9.15E+07	7.55E+07	1.74E+08	1.86E+08	1.92E+08
O60547;O60547-2	GMDS_HUMAN	GMDS	GDP-mannose 4,6 dehydratase	1.80E+07	4.51E+07	3.00E+07
O60551	NMT2_HUMAN	NMT2	Glycylpeptide N-tetradecanoyltransferase 2	1.04E+07	1.56E+07	1.39E+07	1.48E+07	1.43E+07	1.97E+07
O60563	CCNT1_HUMAN	CCNT1	Cyclin-T1	3.54E+07	4.23E+07	5.59E+07	1.63E+07	2.42E+07	2.28E+07
O60566;O60566-3	BUB1B_HUMAN	BUB1B	Mitotic checkpoint serine/threonine-protein kinase BUB1 beta	2.40E+07	1.65E+07	3.28E+07	5.06E+06	1.03E+07	7.74E+06
O60568	PLOD3_HUMAN	PLOD3	Multifunctional procollagen lysine hydroxylase and glycosyltransferase LH3	9.22E+07	9.01E+07	1.06E+08	1.81E+08	1.82E+08	2.01E+08
O60573	IF4E2_HUMAN	EIF4E2	Eukaryotic translation initiation factor 4E type 2	9.56E+07	6.44E+07	9.81E+07	1.77E+08	1.28E+08	1.27E+08
O60583	CCNT2_HUMAN	CCNT2	Cyclin-T2	2.52E+07	3.44E+07	3.21E+07	3.28E+07	3.88E+07	3.72E+07
O60603	TLR2_HUMAN	TLR2	Toll-like receptor 2
O60610;O60610-2;O60610-3	DIAP1_HUMAN	DIAPH1	Protein diaphanous homolog 1	3.29E+07	2.55E+07	3.18E+07	1.22E+07	1.11E+07	1.62E+07
O60613	SEP15_HUMAN	SELENOF	Selenoprotein F	852300	1.04E+06		3.42E+06	4.18E+06	3.83E+06
O60635	TSN1_HUMAN	TSPAN1	Tetraspanin-1
O60636;O60636-2	TSN2_HUMAN	TSPAN2	Tetraspanin-2
O60637;O60637-2;O60637-3	TSN3_HUMAN	TSPAN3	Tetraspanin-3				624128	1.10E+06	2.38E+06
O60645	EXOC3_HUMAN	EXOC3	Exocyst complex component 3	1.25E+08	1.75E+08	1.64E+08	1.40E+08	1.31E+08	1.54E+08
O60658	PDE8A_HUMAN	PDE8A	High affinity cAMP-specific and IBMX-insensitive 3',5'-cyclic phosphodiesterase 8A				1.71E+07	1.20E+07	1.35E+07
O60664-2	PLIN3_HUMAN	PLIN3	Isoform 2 of Perilipin-3	3.11E+06
O60664;O60664-4	PLIN3_HUMAN	PLIN3	Perilipin-3	5.32E+06	2.06E+06		4.37E+06	4.79E+06	6.63E+06
O60669	MOT2_HUMAN	SLC16A7	Monocarboxylate transporter 2				2.41E+06	2.17E+06	1.91E+06
O60671	RAD1_HUMAN	RAD1	Cell cycle checkpoint protein RAD1	1.28E+07	2.13E+07	1.76E+07	2.62E+06	1.86E+06	1.91E+06
O60673;O60673-2	REV3L_HUMAN	REV3L	DNA polymerase zeta catalytic subunit	6.21E+07	8.94E+07	8.75E+07	1.01E+07	1.36E+07	1.09E+07
O60674	JAK2_HUMAN	JAK2	Tyrosine-protein kinase JAK2					1.52E+06
O60675	MAFK_HUMAN	MAFK	Transcription factor MafK	3.43E+06	4.13E+06	3.39E+06	1.38E+06	2.63E+06	2.47E+06
O60678	ANM3_HUMAN	PRMT3	Protein arginine N-methyltransferase 3	7.94E+06		1.17E+07	4.75E+06	1.70E+07	1.20E+07
O60682	MUSC_HUMAN	MSC	Musculin
O60683-2	PEX10_HUMAN	PEX10	Isoform 2 of Peroxisome biogenesis factor 10				4.10E+06	5.27E+06	1.03E+07
O60684	IMA7_HUMAN	KPNA6	Importin subunit alpha-7	3.37E+08	5.45E+08	4.45E+08	6.23E+07	7.32E+07	7.93E+07
O60688;Q96QA6	YPEL1_HUMAN;YPEL2_HUMAN	YPEL1;YPEL2	Protein yippee-like 1				384603	422394	567350
O60701;O60701-2	UGDH_HUMAN	UGDH	UDP-glucose 6-dehydrogenase	4.90E+06	6.27E+06	4.59E+06			1.65E+06
O60704	TPST2_HUMAN	TPST2	Protein-tyrosine sulfotransferase 2	1.74E+06	2.18E+06	2.28E+06	4.77E+07	3.87E+07	5.53E+07
O60706;O60706-2	ABCC9_HUMAN	ABCC9	ATP-binding cassette sub-family C member 9
O60711	LPXN_HUMAN	LPXN	Leupaxin				2.24E+06	1.94E+06	2.09E+06
O60716;O60716-2;O60716-3;O60716-5;O60716-10;O60716-11;O60716-13;O60716-9	CTND1_HUMAN	CTNND1	Catenin delta-1	4.14E+08	5.67E+08	5.44E+08	2.91E+08	2.58E+08	3.03E+08
O60725	ICMT_HUMAN	ICMT	Protein-S-isoprenylcysteine O-methyltransferase	2.88E+06	5.51E+06	6.92E+06	4.08E+06	5.50E+06	9.59E+06
O60732	MAGC1_HUMAN	MAGEC1	Melanoma-associated antigen C1	2.47E+06			1.67E+08	1.94E+08	2.19E+08
O60733;O60733-2	PLPL9_HUMAN	PLA2G6	85/88 kDa calcium-independent phospholipase A2
O60739	EIF1B_HUMAN	EIF1B	Eukaryotic translation initiation factor 1b	1.92E+07	3.31E+07	3.89E+07	7.48E+06	1.06E+07	1.68E+07
O60749	SNX2_HUMAN	SNX2	Sorting nexin-2	7.38E+06	1.90E+07	1.10E+07	3.55E+06	3.86E+06	3.95E+06
O60762	DPM1_HUMAN	DPM1	Dolichol-phosphate mannosyltransferase subunit 1	1.05E+08	1.53E+08	1.66E+08	6.22E+07	5.70E+07	5.44E+07
O60763;O60763-2	USO1_HUMAN	USO1	General vesicular transport factor p115	1.85E+07	2.36E+07	2.02E+07	1.88E+07	2.13E+07	2.64E+07
O60765	Z354A_HUMAN	ZNF354A	Zinc finger protein 354A	7.67E+07	8.31E+07	4.18E+07	9.69E+06	1.72E+07
O60779;O60779-2	S19A2_HUMAN	SLC19A2	Thiamine transporter 1
O60783	RT14_HUMAN	MRPS14	Small ribosomal subunit protein uS14m	2.13E+06	1.48E+06	1.36E+06	3.35E+06	6.21E+06	5.38E+06
O60784-3	TOM1_HUMAN	TOM1	Isoform 3 of Target of Myb1 membrane trafficking protein					2.65E+06
O60784-4	TOM1_HUMAN	TOM1	Isoform 4 of Target of Myb1 membrane trafficking protein	8.20E+06		2.11E+06	7.79E+06	8.34E+06	6.69E+06
O60814;P57053;P58876;P62807;Q5QNW6;Q5QNW6-2;Q93079;Q99877;Q99879;Q99880	H2B1C_HUMAN;H2B1D_HUMAN;H2B1H_HUMAN;H2B1K_HUMAN;H2B1L_HUMAN;H2B1M_HUMAN;H2B1N_HUMAN;H2B2F_HUMAN;H2BFS_HUMAN	H2BC12;H2BC12L;H2BC13;H2BC14;H2BC15;H2BC18;H2BC4;H2BC5;H2BC9	Histone H2B type 1-K	4.21E+10	3.37E+10	2.00E+10	6.68E+09	6.03E+09	6.17E+09
O60825-2	F262_HUMAN	PFKFB2	Isoform 2 of 6-phosphofructo-2-kinase/fructose-2,6-bisphosphatase 2	3.55E+07	5.21E+07	4.50E+07	6.74E+06	7.75E+06	1.04E+07
O60826	CCD22_HUMAN	CCDC22	Coiled-coil domain-containing protein 22	2.01E+07	2.31E+07	2.33E+07	3.40E+07	2.79E+07	4.04E+07
O60828;O60828-2;O60828-5	PQBP1_HUMAN	PQBP1	Polyglutamine-binding protein 1	1.21E+08	1.49E+08	1.03E+08	1.83E+07	2.93E+07	2.61E+07
O60830-2;O60830	TI17B_HUMAN	TIMM17B	Mitochondrial import inner membrane translocase subunit Tim17-B	1.30E+06	2.16E+06	1.80E+06	3.37E+06	5.84E+06	6.56E+06
O60831	PRAF2_HUMAN	PRAF2	PRA1 family protein 2				1.37E+07	2.27E+07	1.98E+07
O60832	DKC1_HUMAN	DKC1	H/ACA ribonucleoprotein complex subunit DKC1	1.06E+09	1.32E+09	1.27E+09	5.35E+08	5.61E+08	6.31E+08
O60841	IF2P_HUMAN	EIF5B	Eukaryotic translation initiation factor 5B	3.27E+08	4.36E+08	3.77E+08	3.30E+08	3.05E+08	3.38E+08
O60858;O60858-3	TRI13_HUMAN	TRIM13	E3 ubiquitin-protein ligase TRIM13	3.44E+07	4.72E+07	5.55E+07	9.39E+06	8.82E+06	1.18E+07
O60869;O60869-2;O60869-3	EDF1_HUMAN	EDF1	Endothelial differentiation-related factor 1	4.94E+08	5.16E+08	4.13E+08	6.11E+08	5.88E+08	5.36E+08
O60870	KIN17_HUMAN	KIN	DNA/RNA-binding protein KIN17	1.60E+08	1.61E+08	1.57E+08	4.95E+07	4.41E+07	4.68E+07
O60879-2	DIAP2_HUMAN	DIAPH2	Isoform 2 of Protein diaphanous homolog 2	3.50E+07	5.30E+07	5.04E+07	1.94E+07	2.15E+07	2.13E+07
O60884	DNJA2_HUMAN	DNAJA2	DnaJ homolog subfamily A member 2	3.46E+08	3.91E+08	3.40E+08	1.15E+08	8.76E+07	1.06E+08
O60885	BRD4_HUMAN	BRD4	Bromodomain-containing protein 4	9.35E+08	1.11E+09	1.08E+09	2.58E+08	2.42E+08	2.80E+08
O60888;O60888-2;O60888-3	CUTA_HUMAN	CUTA	Protein CutA
O60890	OPHN1_HUMAN	OPHN1	Oligophrenin-1	3.28E+07	3.61E+07	3.15E+07	2.21E+07	2.07E+07	2.33E+07
O60906	NSMA_HUMAN	SMPD2	Sphingomyelin phosphodiesterase 2
O60907	TBL1X_HUMAN	TBL1X	F-box-like/WD repeat-containing protein TBL1X		2.14E+07		1.16E+07	8.41E+06
O60921	HUS1_HUMAN	HUS1	Checkpoint protein HUS1	2.52E+07	3.23E+07	4.07E+07	1.65E+07	1.73E+07	1.56E+07
O60925	PFD1_HUMAN	PFDN1	Prefoldin subunit 1	8.44E+06	1.12E+07	1.80E+07	9.70E+06	1.09E+07	1.05E+07
O60927	PP1RB_HUMAN	PPP1R11	E3 ubiquitin-protein ligase PPP1R11
O60930	RNH1_HUMAN	RNASEH1	Ribonuclease H1	4.78E+07	7.68E+07	4.95E+07	2.47E+07	1.62E+07	2.56E+07
O60934	NBN_HUMAN	NBN	Nibrin	1.77E+08	2.72E+08	2.62E+08	2.15E+08	2.02E+08	2.22E+08
O60936;O60936-3	NOL3_HUMAN	NOL3	Nucleolar protein 3
O60941	DTNB_HUMAN	DTNB	Dystrobrevin beta	5.78E+07	3.63E+07	5.24E+07	1.40E+08	1.20E+08	1.57E+08
O60942	MCE1_HUMAN	RNGTT	mRNA-capping enzyme	9.86E+07	1.49E+08	1.32E+08	1.55E+07	1.38E+07	1.50E+07
O75027;O75027-2	ABCB7_HUMAN	ABCB7	Iron-sulfur clusters transporter ABCB7, mitochondrial	2.35E+07	2.78E+07	2.20E+07	3.49E+07	4.62E+07	5.81E+07
O75030;O75030-2	MITF_HUMAN	MITF	Microphthalmia-associated transcription factor	4.37E+07	6.90E+07	6.21E+07	2.86E+07	2.59E+07	2.49E+07
O75044	SRGP2_HUMAN	SRGAP2	SLIT-ROBO Rho GTPase-activating protein 2	6.58E+07	8.95E+07	1.02E+08	4.90E+07	5.38E+07	5.16E+07
O75051	PLXA2_HUMAN	PLXNA2	Plexin-A2
O75052;O75052-3	CAPON_HUMAN	NOS1AP	Carboxyl-terminal PDZ ligand of neuronal nitric oxide synthase protein	1.17E+08	1.04E+08	1.11E+08	7.39E+07	7.33E+07	7.77E+07
O75054	IGSF3_HUMAN	IGSF3	Immunoglobulin superfamily member 3	1.08E+07	9.24E+06	8.63E+06	2.90E+07	2.83E+07	3.22E+07
O75061;O75061-2;O75061-4	AUXI_HUMAN	DNAJC6	Auxilin	1.12E+07	1.44E+07	1.56E+07	2.05E+06	2.92E+06	3.53E+06
O75063	XYLK_HUMAN	FAM20B	Glycosaminoglycan xylosylkinase	2.48E+07	2.83E+07	2.41E+07	3.97E+07	3.28E+07	5.40E+07
O75064	DEN4B_HUMAN	DENND4B	DENN domain-containing protein 4B				9.87E+06	8.90E+06	8.35E+06
O75071	EFC14_HUMAN	EFCAB14	EF-hand calcium-binding domain-containing protein 14				346482	710745	997894
O75072;O75072-2	FKTN_HUMAN	FKTN	Ribitol-5-phosphate transferase FKTN
O75077;O75077-2;O75077-3	ADA23_HUMAN	ADAM23	Disintegrin and metalloproteinase domain-containing protein 23				200500	658196	599596
O75083	WDR1_HUMAN	WDR1	WD repeat-containing protein 1	2.89E+08	2.48E+08	3.10E+08	1.36E+08	1.24E+08	1.22E+08
O75084	FZD7_HUMAN	FZD7	Frizzled-7				1.48E+06	2.65E+06	5.69E+06
O75096	LRP4_HUMAN	LRP4	Low-density lipoprotein receptor-related protein 4		285492	666665
O75110	ATP9A_HUMAN	ATP9A	Probable phospholipid-transporting ATPase IIA	6.70E+06	6.69E+06	6.85E+06	1.13E+07	1.57E+07	1.70E+07
O75113	N4BP1_HUMAN	N4BP1	NEDD4-binding protein 1
O75116	ROCK2_HUMAN	ROCK2	Rho-associated protein kinase 2	1.57E+07	1.72E+07	1.71E+07	2.54E+07	1.86E+07	2.23E+07
O75122	CLAP2_HUMAN	CLASP2	CLIP-associating protein 2	1.81E+07	3.76E+07	2.68E+07	4.20E+06	5.12E+06	8.47E+06
O75122-3	CLAP2_HUMAN	CLASP2	Isoform 3 of CLIP-associating protein 2	1.46E+08	1.69E+08	1.48E+08	4.32E+07	4.02E+07	3.33E+07
O75123;O75123-2	ZN623_HUMAN	ZNF623	Zinc finger protein 623	4.93E+06	6.38E+06	7.06E+06	1.12E+06	804678	1.07E+06
O75127	PTCD1_HUMAN	PTCD1	Pentatricopeptide repeat-containing protein 1, mitochondrial	2.36E+08	3.10E+08	3.47E+08	2.16E+07	2.10E+07	2.97E+07
O75128	COBL_HUMAN	COBL	Protein cordon-bleu	7.43E+07	6.57E+07	5.61E+07	9.24E+07	8.05E+07	8.35E+07
O75131	CPNE3_HUMAN	CPNE3	Copine-3	4.52E+07	5.24E+07	5.75E+07	1.85E+07	3.56E+07	2.94E+07
O75132	ZBED4_HUMAN	ZBED4	Zinc finger BED domain-containing protein 4	6.45E+07	8.24E+07	1.05E+08	1.84E+07	1.74E+07	2.40E+07
O75140;O75140-1;O75140-4;O75140-8;O75140-9	DEPD5_HUMAN	DEPDC5	GATOR1 complex protein DEPDC5				4.20E+06	1.99E+06	3.15E+06
O75143;O75143-2;O75143-5	ATG13_HUMAN	ATG13	Autophagy-related protein 13	2.21E+07	1.64E+07	2.74E+07	9.77E+06	1.76E+07	1.20E+07
O75144;O75144-2	ICOSL_HUMAN	ICOSLG	ICOS ligand
O75145;O75145-2	LIPA3_HUMAN	PPFIA3	Liprin-alpha-3	2.38E+07	3.51E+07	1.37E+07
O75146	HIP1R_HUMAN	HIP1R	Huntingtin-interacting protein 1-related protein	9.20E+07	9.01E+07	9.01E+07	9.60E+07	9.04E+07	1.11E+08
O75147	OBSL1_HUMAN	OBSL1	Obscurin-like protein 1	6.88E+07	6.84E+07	7.23E+07	9.05E+07	8.33E+07	1.07E+08
O75150	BRE1B_HUMAN	RNF40	E3 ubiquitin-protein ligase BRE1B	5.78E+08	7.46E+08	7.62E+08	1.82E+08	1.68E+08	2.03E+08
O75151	PHF2_HUMAN	PHF2	Lysine-specific demethylase PHF2	1.92E+08	2.80E+08	2.60E+08	5.25E+07	5.36E+07	6.28E+07
O75152	ZC11A_HUMAN	ZC3H11A	Zinc finger CCCH domain-containing protein 11A	6.20E+08	9.43E+08	8.18E+08	5.61E+08	5.91E+08	6.45E+08
O75153	CLU_HUMAN	CLUH	Clustered mitochondria protein homolog	1.02E+08	1.01E+08	1.12E+08	2.39E+07	2.32E+07	3.10E+07
O75154-3;O75154	RFIP3_HUMAN	RAB11FIP3	Rab11 family-interacting protein 3
O75157;O75157-2	T22D2_HUMAN	TSC22D2	TSC22 domain family protein 2			77954.8
O75161	NPHP4_HUMAN	NPHP4	Nephrocystin-4	1.57E+06		3.92E+06	6.54E+06	7.46E+06	7.03E+06
O75164	KDM4A_HUMAN	KDM4A	Lysine-specific demethylase 4A	3.76E+07	4.11E+07	4.66E+07	4.24E+07	4.40E+07	4.93E+07
O75165	DJC13_HUMAN	DNAJC13	DnaJ homolog subfamily C member 13	5.41E+08	6.58E+08	5.42E+08	8.91E+08	8.95E+08	1.06E+09
O75167;O75167-4;O75167-5;O75167-2	PHAR2_HUMAN	PHACTR2	Phosphatase and actin regulator 2			3.35E+06
O75170;O75170-2;O75170-3;O75170-4;O75170-5;O75170-6	PP6R2_HUMAN	PPP6R2	Serine/threonine-protein phosphatase 6 regulatory subunit 2	6.15E+07	6.78E+07	7.00E+07	6.44E+07	4.84E+07	5.99E+07
O75175	CNOT3_HUMAN	CNOT3	CCR4-NOT transcription complex subunit 3	4.48E+07	4.01E+07	5.60E+07	4.34E+07	3.67E+07	4.41E+07
O75177	CREST_HUMAN	SS18L1	Calcium-responsive transactivator	4.95E+07	7.18E+07	5.64E+07	4.56E+07	2.80E+07	1.73E+07
O75179;O75179-2;O75179-7	ANR17_HUMAN	ANKRD17	Ankyrin repeat domain-containing protein 17	1.47E+08	1.27E+08	1.30E+08	1.06E+08	1.07E+08	1.22E+08
O75182-2;O75182	SIN3B_HUMAN	SIN3B	Paired amphipathic helix protein Sin3b	5.97E+07	7.46E+07	7.09E+07	2.62E+07	3.02E+07	3.59E+07
O75190	DNJB6_HUMAN	DNAJB6	DnaJ homolog subfamily B member 6	1.79E+08	2.68E+08	2.52E+08	1.07E+08	9.00E+07	9.17E+07
O75191;O75191-2	XYLB_HUMAN	XYLB	Xylulose kinase
O75192	PX11A_HUMAN	PEX11A	Peroxisomal membrane protein 11A	5.54E+06	1.86E+07	1.23E+07		2.45E+06
O75197	LRP5_HUMAN	LRP5	Low-density lipoprotein receptor-related protein 5
O75204	TM127_HUMAN	TMEM127	Transmembrane protein 127				2.27E+06	2.12E+06	3.28E+06
O75208	COQ9_HUMAN	COQ9	Ubiquinone biosynthesis protein COQ9, mitochondrial	2.68E+06
O75223	GGCT_HUMAN	GGCT	Gamma-glutamylcyclotransferase	5.35E+06
O75251;O75251-2	NDUS7_HUMAN	NDUFS7	NADH dehydrogenase [ubiquinone] iron-sulfur protein 7, mitochondrial	4.06E+07	2.67E+07	6.03E+07	1.78E+08	1.86E+08	2.49E+08
O75290;O75290-3	Z780A_HUMAN	ZNF780A	Zinc finger protein 780A	9.88E+06	9.74E+06	1.32E+07	1.27E+06	2.00E+06	2.17E+06
O75306;O75306-2	NDUS2_HUMAN	NDUFS2	NADH dehydrogenase [ubiquinone] iron-sulfur protein 2, mitochondrial	4.77E+07	5.12E+07	5.77E+07	1.45E+08	2.07E+08	2.46E+08
O75312	ZPR1_HUMAN	ZPR1	Zinc finger protein ZPR1	2.39E+06	3.79E+06	3.73E+06
O75317	UBP12_HUMAN	USP12	Ubiquitin carboxyl-terminal hydrolase 12	1.30E+06	616133	1.71E+06	159344
O75319;O75319-1	DUS11_HUMAN	DUSP11	RNA/RNP complex-1-interacting phosphatase	1.37E+08	1.78E+08	1.66E+08	1.12E+08	8.81E+07	1.19E+08
O75323	NIPS2_HUMAN	NIPSNAP2	Protein NipSnap homolog 2	1.95E+08	2.47E+08	2.92E+08	1.81E+08	1.31E+08	1.62E+08
O75326	SEM7A_HUMAN	SEMA7A	Semaphorin-7A				1.45E+08	1.46E+08	1.72E+08
O75330;O75330-2;O75330-3	HMMR_HUMAN	HMMR	Hyaluronan mediated motility receptor				6.99E+07	9.08E+07	8.94E+07
O75340	PDCD6_HUMAN	PDCD6	Programmed cell death protein 6	3.97E+08	5.50E+08	4.76E+08	2.09E+07	3.11E+07	2.45E+07
O75347	TBCA_HUMAN	TBCA	Tubulin-specific chaperone A
O75348	VATG1_HUMAN	ATP6V1G1	V-type proton ATPase subunit G 1	1.32E+07	1.49E+07	1.34E+07	3.75E+07	3.43E+07	3.89E+07
O75351	VPS4B_HUMAN	VPS4B	Vacuolar protein sorting-associated protein 4B	7.86E+06	1.16E+07	1.35E+07
O75352;O75352-2	MPU1_HUMAN	MPDU1	Mannose-P-dolichol utilization defect 1 protein	1.35E+07	1.23E+07	1.10E+07	2.55E+06	3.01E+06	3.41E+06
O75354-2;O75354-3;O75354	ENTP6_HUMAN	ENTPD6	Ectonucleoside triphosphate diphosphohydrolase 6	5.87E+06	1.00E+07		1.24E+07	1.06E+07	1.26E+07
O75356	ENTP5_HUMAN	ENTPD5	Nucleoside diphosphate phosphatase ENTPD5
O75362	ZN217_HUMAN	ZNF217	Zinc finger protein 217	5.93E+07	8.42E+07	6.82E+07	7.36E+07	1.00E+08	1.04E+08
O75365	TP4A3_HUMAN	PTP4A3	Protein tyrosine phosphatase type IVA 3				1.64E+06	2.09E+06	2.58E+06
O75367-1;O75367-3	H2AY_HUMAN	MACROH2A1	Isoform 2 of Core histone macro-H2A.1	3.75E+09	4.86E+09	4.72E+09	1.88E+09	2.13E+09	2.30E+09
O75368	SH3L1_HUMAN	SH3BGRL	Adapter SH3BGRL
O75369-8	FLNB_HUMAN	FLNB	Isoform 8 of Filamin-B	9.60E+07	7.25E+07	7.11E+07	5.09E+08	5.04E+08	5.66E+08
O75376	NCOR1_HUMAN	NCOR1	Nuclear receptor corepressor 1	2.47E+07	4.48E+07	3.05E+07	4.33E+07	4.13E+07	4.44E+07
O75379;O75379-2	VAMP4_HUMAN	VAMP4	Vesicle-associated membrane protein 4
O75380	NDUS6_HUMAN	NDUFS6	NADH dehydrogenase [ubiquinone] iron-sulfur protein 6, mitochondrial	8.94E+06	8.03E+06	7.02E+06	2.34E+07	3.70E+07	3.81E+07
O75381;O75381-2	PEX14_HUMAN	PEX14	Peroxisomal membrane protein PEX14	9.49E+06	1.08E+07	1.50E+07	2.60E+07	3.43E+07	4.09E+07
O75382;O75382-2	TRIM3_HUMAN	TRIM3	Tripartite motif-containing protein 3	6.32E+07	8.06E+07	8.46E+07	5.78E+07	6.02E+07	7.27E+07
O75385	ULK1_HUMAN	ULK1	Serine/threonine-protein kinase ULK1	8.16E+06	1.10E+07	1.33E+07	5.64E+06	6.72E+06	5.22E+06
O75386;O75386-2	TULP3_HUMAN	TULP3	Tubby-related protein 3	1.51E+07	1.08E+07	1.02E+07	1.08E+07	1.19E+07	1.02E+07
O75387;O75387-2	LAT3_HUMAN	SLC43A1	Large neutral amino acids transporter small subunit 3
O75390	CISY_HUMAN	CS	Citrate synthase, mitochondrial	5.35E+08	6.62E+08	7.80E+08	1.38E+08	1.33E+08	1.60E+08
O75391	SPAG7_HUMAN	SPAG7	Sperm-associated antigen 7
O75394	RM33_HUMAN	MRPL33	Large ribosomal subunit protein bL33m	1.19E+07	5.71E+07	2.06E+07	5.12E+07	3.77E+07	6.42E+07
O75396	SC22B_HUMAN	SEC22B	Vesicle-trafficking protein SEC22b	1.03E+08	1.49E+08	1.64E+08	4.66E+08	4.46E+08	6.10E+08
O75398;O75398-3;O75398-4;O75398-5	DEAF1_HUMAN	DEAF1	Deformed epidermal autoregulatory factor 1 homolog	1.44E+07	1.95E+07	9.93E+06
O75400	PR40A_HUMAN	PRPF40A	Pre-mRNA-processing factor 40 homolog A	2.20E+09	2.59E+09	2.47E+09	5.72E+08	5.57E+08	5.64E+08
O75400-2	PR40A_HUMAN	PRPF40A	Isoform 2 of Pre-mRNA-processing factor 40 homolog A	250935	747238	307796	193709	116353
O75400-3	PR40A_HUMAN	PRPF40A	Isoform 3 of Pre-mRNA-processing factor 40 homolog A	7.22E+08	1.08E+09	1.30E+09	5.65E+07	5.44E+07	5.93E+07
O75410-2	TACC1_HUMAN	TACC1	Isoform 2 of Transforming acidic coiled-coil-containing protein 1	7.04E+07	8.94E+07	1.01E+08	4.58E+07	5.79E+07	5.61E+07
O75414	NDK6_HUMAN	NME6	Nucleoside diphosphate kinase 6	2.13E+07	2.21E+07	2.16E+07	4.30E+06	6.75E+06	5.52E+06
O75417	DPOLQ_HUMAN	POLQ	DNA polymerase theta	899533	428795	858490
O75419;O75419-2;O75419-3	CDC45_HUMAN	CDC45	Cell division control protein 45 homolog	2.87E+07	4.55E+07	3.27E+07	5.04E+06	5.69E+06	5.36E+06
O75420	GGYF1_HUMAN	GIGYF1	GRB10-interacting GYF protein 1	1.58E+07	1.81E+07	1.72E+07
O75425;O75425-2;O75425-3	MSPD3_HUMAN	MOSPD3	Motile sperm domain-containing protein 3
O75427	LRCH4_HUMAN	LRCH4	Leucine-rich repeat and calponin homology domain-containing protein 4	2.86E+07	2.60E+07	2.14E+07	2.95E+07	2.82E+07	2.52E+07
O75431;O75431-2	MTX2_HUMAN	MTX2	Metaxin-2	1.29E+08	1.02E+08	9.72E+07	1.83E+08	2.03E+08	1.74E+08
O75436	VP26A_HUMAN	VPS26A	Vacuolar protein sorting-associated protein 26A	1.02E+07	9.66E+06	8.76E+06	8.74E+06	1.10E+07	1.10E+07
O75437	ZN254_HUMAN	ZNF254	Zinc finger protein 254	6.58E+06	7.71E+06	7.41E+06
O75438	NDUB1_HUMAN	NDUFB1	NADH dehydrogenase [ubiquinone] 1 beta subcomplex subunit 1	9.47E+07	8.92E+07	1.14E+08	4.63E+08	5.67E+08	8.54E+08
O75439	MPPB_HUMAN	PMPCB	Mitochondrial-processing peptidase subunit beta	2.80E+07	3.65E+07	3.73E+07	5.71E+06		1.03E+07
O75444;O75444-1	MAF_HUMAN	MAF	Transcription factor Maf				7.92E+07	6.79E+07	7.15E+07
O75446	SAP30_HUMAN	SAP30	Histone deacetylase complex subunit SAP30	8.36E+07	1.38E+08	1.76E+08	5.16E+07	6.67E+07	7.08E+07
O75448;O75448-2	MED24_HUMAN	MED24	Mediator of RNA polymerase II transcription subunit 24	1.75E+08	2.31E+08	2.20E+08	8.85E+07	7.47E+07	8.78E+07
O75449	KTNA1_HUMAN	KATNA1	Katanin p60 ATPase-containing subunit A1	3.09E+07	5.24E+07	3.24E+07	6.22E+06	7.21E+06	9.09E+06
O75461	E2F6_HUMAN	E2F6	Transcription factor E2F6	4.72E+07	6.70E+07	5.81E+07	2.29E+07	2.55E+07	3.25E+07
O75475	PSIP1_HUMAN	PSIP1	PC4 and SFRS1-interacting protein	1.80E+09	2.12E+09	2.10E+09	6.74E+08	6.87E+08	7.15E+08
O75475-2	PSIP1_HUMAN	PSIP1	Isoform 2 of PC4 and SFRS1-interacting protein	826701	1.47E+06	1.08E+06	1.04E+06	803598	474373
O75477	ERLN1_HUMAN	ERLIN1	Erlin-1	9.23E+07	5.86E+07	3.91E+07	1.04E+08	1.09E+08	1.28E+08
O75478	TAD2A_HUMAN	TADA2A	Transcriptional adapter 2-alpha	3.34E+06	6.25E+06	4.81E+06	1.45E+06	2.07E+06	2.26E+06
O75486	SUPT3_HUMAN	SUPT3H	Transcription initiation protein SPT3 homolog	7.43E+07	1.52E+08	3.69E+08
O75487	GPC4_HUMAN	GPC4	Glypican-4	3.63E+07	4.70E+07	4.27E+07	4.12E+06	9.61E+06	3.13E+07
O75489	NDUS3_HUMAN	NDUFS3	NADH dehydrogenase [ubiquinone] iron-sulfur protein 3, mitochondrial	9.09E+07	1.09E+08	1.22E+08	2.08E+08	2.22E+08	3.02E+08
O75493	CAH11_HUMAN	CA11	Carbonic anhydrase-related protein 11				1.56E+06	1.30E+06	1.25E+06
O75494-3;O75494-6	SRS10_HUMAN	SRSF10	Isoform 3 of Serine/arginine-rich splicing factor 10	4.62E+08	4.72E+08	5.44E+08	1.78E+08	1.84E+08	1.83E+08
O75494-5	SRS10_HUMAN	SRSF10	Isoform 5 of Serine/arginine-rich splicing factor 10	259431	419901	1.46E+06	39125.3
O75496	GEMI_HUMAN	GMNN	Geminin	4.14E+07	6.51E+07	5.96E+07	2.07E+07	1.27E+07	1.68E+07
O75503	CLN5_HUMAN	CLN5	Bis(monoacylglycero)phosphate synthase CLN5
O75506	HSBP1_HUMAN	HSBP1	Heat shock factor-binding protein 1	7.82E+07	8.08E+07	8.77E+07	6.56E+07	4.69E+07	6.29E+07
O75508	CLD11_HUMAN	CLDN11	Claudin-11
O75521;O75521-2	ECI2_HUMAN	ECI2	Enoyl-CoA delta isomerase 2	2.10E+08	2.28E+08	2.35E+08	2.69E+08	2.53E+08	2.83E+08
O75525;O75525-2	KHDR3_HUMAN	KHDRBS3	KH domain-containing, RNA-binding, signal transduction-associated protein 3				1.35E+09	1.37E+09	1.89E+09
O75528	TADA3_HUMAN	TADA3	Transcriptional adapter 3	5.34E+07	7.48E+07	7.02E+07	2.54E+07	2.16E+07	3.30E+07
O75529	TAF5L_HUMAN	TAF5L	TAF5-like RNA polymerase II p300/CBP-associated factor-associated factor 65 kDa subunit 5L	2.14E+08	2.81E+08	2.29E+08	5.83E+07	6.97E+07	6.45E+07
O75530;O75530-3	EED_HUMAN	EED	Polycomb protein EED	5.62E+08	5.90E+08	6.11E+08	8.00E+07	8.23E+07	7.28E+07
O75531	BAF_HUMAN	BANF1	Barrier-to-autointegration factor	3.32E+09	5.98E+09	5.87E+09	1.49E+09	1.43E+09	1.52E+09
O75533	SF3B1_HUMAN	SF3B1	Splicing factor 3B subunit 1	2.30E+09	3.44E+09	2.48E+09	9.64E+08	9.83E+08	9.99E+08
O75534;O75534-4	CSDE1_HUMAN	CSDE1	Cold shock domain-containing protein E1	3.47E+07	3.94E+07	2.94E+07	4.15E+07	4.35E+07	4.25E+07
O75553;O75553-4;O75553-5;O75553-6;O75553-2	DAB1_HUMAN	DAB1	Disabled homolog 1				606192	254087
O75554	WBP4_HUMAN	WBP4	WW domain-binding protein 4	1.18E+08	1.97E+08	1.93E+08	1.19E+07	1.50E+07	1.20E+07
O75558	STX11_HUMAN	STX11	Syntaxin-11					899635	1.13E+06
O75563	SKAP2_HUMAN	SKAP2	Src kinase-associated phosphoprotein 2
O75564;O75564-2	JERKY_HUMAN	JRK	Jerky protein homolog	3.63E+06	4.43E+06	3.55E+06	1.70E+06	1.82E+06	2.32E+06
O75569	PRKRA_HUMAN	PRKRA	Interferon-inducible double-stranded RNA-dependent protein kinase activator A	1.55E+08	1.75E+08	1.68E+08	1.66E+08	1.25E+08	1.47E+08
O75570	RF1M_HUMAN	MTRF1	Peptide chain release factor 1, mitochondrial	9.68E+06	1.53E+07	1.57E+07	1.83E+06	2.05E+06	2.91E+06
O75575	RPC9_HUMAN	CRCP	DNA-directed RNA polymerase III subunit RPC9	2.22E+06	3.39E+06	3.17E+06
O75581	LRP6_HUMAN	LRP6	Low-density lipoprotein receptor-related protein 6				5.29E+06	6.36E+06	1.01E+07
O75582	KS6A5_HUMAN	RPS6KA5	Ribosomal protein S6 kinase alpha-5
O75586	MED6_HUMAN	MED6	Mediator of RNA polymerase II transcription subunit 6	4.78E+07	6.22E+07	6.37E+07	1.12E+07	9.00E+06	9.20E+06
O75592	MYCB2_HUMAN	MYCBP2	E3 ubiquitin-protein ligase MYCBP2	8.40E+07	1.01E+08	8.27E+07	3.71E+07	3.38E+07	4.60E+07
O75600;O75600-2	KBL_HUMAN	GCAT	2-amino-3-ketobutyrate coenzyme A ligase, mitochondrial	9.18E+06	7.74E+06	1.29E+07
O75607	NPM3_HUMAN	NPM3	Nucleoplasmin-3	5.43E+08	9.44E+08	1.03E+09	1.32E+08	1.07E+08	1.30E+08
O75608;O75608-2	LYPA1_HUMAN	LYPLA1	Acyl-protein thioesterase 1	1.08E+07	1.23E+07	1.56E+07		1.75E+06	3.75E+06
O75616	ERAL1_HUMAN	ERAL1	GTPase Era, mitochondrial	1.73E+08	1.67E+08	2.00E+08	1.60E+08	1.22E+08	1.92E+08
O75618-2;O75618	DEDD_HUMAN	DEDD	Death effector domain-containing protein	1.26E+08	2.00E+08	1.90E+08	1.21E+08	1.45E+08	1.21E+08
O75629	CREG1_HUMAN	CREG1	Protein CREG1
O75635;O75635-2	SPB7_HUMAN	SERPINB7	Serpin B7
O75643	U520_HUMAN	SNRNP200	U5 small nuclear ribonucleoprotein 200 kDa helicase	1.53E+09	2.20E+09	2.22E+09	4.68E+08	4.53E+08	4.97E+08
O75648	MTU1_HUMAN	TRMU	Mitochondrial tRNA-specific 2-thiouridylase 1	3.40E+07	4.72E+07	4.46E+07	3.40E+06	5.83E+06	6.72E+06
O75663	TIPRL_HUMAN	TIPRL	TIP41-like protein	3.40E+06	2.96E+06	3.16E+06	1.29E+06	1.64E+06	1.56E+06
O75665;O75665-3	OFD1_HUMAN	OFD1	Centriole and centriolar satellite protein OFD1	3.28E+07	3.52E+07	1.22E+07	2.60E+07	2.25E+07	3.38E+07
O75674;O75674-2	TM1L1_HUMAN	TOM1L1	TOM1-like protein 1	6.90E+06	1.19E+07	9.22E+06
O75676;O75676-2	KS6A4_HUMAN	RPS6KA4	Ribosomal protein S6 kinase alpha-4	8.81E+07	1.57E+08	1.36E+08	1.32E+07	1.86E+07	1.79E+07
O75683	SURF6_HUMAN	SURF6	Surfeit locus protein 6	5.24E+08	6.03E+08	6.19E+08	9.97E+07	1.29E+08	1.55E+08
O75688	PPM1B_HUMAN	PPM1B	Protein phosphatase 1B		1.12E+06	2.33E+06
O75689;O75689-2;O75689-3	ADAP1_HUMAN	ADAP1	Arf-GAP with dual PH domain-containing protein 1	1.97E+07	2.23E+07	2.53E+07	471045	718432	853636
O75691	UTP20_HUMAN	UTP20	Small subunit processome component 20 homolog	2.59E+09	3.60E+09	3.69E+09	7.18E+08	7.40E+08	8.51E+08
O75694;O75694-2	NU155_HUMAN	NUP155	Nuclear pore complex protein Nup155	5.19E+08	7.13E+08	7.02E+08	1.68E+08	1.89E+08	2.23E+08
O75695	XRP2_HUMAN	RP2	Protein XRP2	5.24E+07	4.17E+07	4.62E+07	9.44E+07	1.15E+08	1.31E+08
O75716	STK16_HUMAN	STK16	Serine/threonine-protein kinase 16				2.36E+07	2.31E+07	4.76E+07
O75717	WDHD1_HUMAN	WDHD1	WD repeat and HMG-box DNA-binding protein 1	8.72E+08	9.31E+08	8.80E+08	8.42E+07	8.56E+07	8.96E+07
O75718	CRTAP_HUMAN	CRTAP	Cartilage-associated protein	1.86E+07	3.22E+07	4.04E+07	5.54E+07	5.60E+07	5.80E+07
O75746	S2512_HUMAN	SLC25A12	Electrogenic aspartate/glutamate antiporter SLC25A12, mitochondrial	2.63E+07	3.20E+07	2.81E+07	4.37E+07	4.90E+07	6.16E+07
O75751	S22A3_HUMAN	SLC22A3	Solute carrier family 22 member 3
O75752	B3GL1_HUMAN	B3GALNT1	UDP-GalNAc:beta-1,3-N-acetylgalactosaminyltransferase 1
O75771;O75771-4	RA51D_HUMAN	RAD51D	DNA repair protein RAD51 homolog 4	615760
O75781	PALM_HUMAN	PALM	Paralemmin-1				5.12E+07	5.02E+07	5.76E+07
O75787;O75787-2	RENR_HUMAN	ATP6AP2	Renin receptor	3.56E+06	3.54E+06	3.15E+06	1.75E+07	2.75E+07	2.44E+07
O75792	RNH2A_HUMAN	RNASEH2A	Ribonuclease H2 subunit A	1.84E+08	4.05E+08	3.39E+08	4.21E+07	2.93E+07	2.40E+07
O75794	CD123_HUMAN	CDC123	Translation initiation factor eIF2 assembly protein	4.65E+07	6.12E+07	7.18E+07	3.92E+06	3.05E+06	2.62E+06
O75807	PR15A_HUMAN	PPP1R15A	Protein phosphatase 1 regulatory subunit 15A			5.80E+06
O75808	CAN15_HUMAN	CAPN15	Calpain-15	6.18E+06	1.24E+07	1.22E+07
O75815	BCAR3_HUMAN	BCAR3	Breast cancer anti-estrogen resistance protein 3
O75817	POP7_HUMAN	POP7	Ribonuclease P protein subunit p20	3.18E+08	9.25E+08	8.19E+08	1.55E+08	1.14E+08	1.24E+08
O75818;O75818-2	RPP40_HUMAN	RPP40	Ribonuclease P protein subunit p40	1.01E+08	1.38E+08	1.49E+08	5.95E+07	5.14E+07	5.90E+07
O75820;O75820-2;O75820-4	ZN189_HUMAN	ZNF189	Zinc finger protein 189	1.78E+07	2.37E+07	2.84E+07	3.13E+06	4.10E+06	4.37E+06
O75821	EIF3G_HUMAN	EIF3G	Eukaryotic translation initiation factor 3 subunit G	1.83E+08	1.60E+08	1.84E+08	2.39E+08	2.15E+08	2.38E+08
O75822	EIF3J_HUMAN	EIF3J	Eukaryotic translation initiation factor 3 subunit J	4.94E+07	5.34E+07	4.36E+07	1.50E+08	1.42E+08	1.89E+08
O75828	CBR3_HUMAN	CBR3	Carbonyl reductase [NADPH] 3
O75829;O75829-2	CNMD_HUMAN	CNMD	Leukocyte cell-derived chemotaxin 1	1.80E+06	2.27E+06	3.40E+06
O75832	PSD10_HUMAN	PSMD10	26S proteasome non-ATPase regulatory subunit 10	6.15E+06	1.70E+07	2.65E+06
O75843	AP1G2_HUMAN	AP1G2	AP-1 complex subunit gamma-like 2	1.41E+07	2.04E+07	1.56E+07	3.25E+07	4.29E+07	4.90E+07
O75844	FACE1_HUMAN	ZMPSTE24	CAAX prenyl protease 1 homolog	3.72E+06	3.00E+06	1.82E+06	1.74E+07	1.89E+07	2.03E+07
O75864	PPR37_HUMAN	PPP1R37	Protein phosphatase 1 regulatory subunit 37
O75865;O75865-2	TPC6A_HUMAN	TRAPPC6A	Trafficking protein particle complex subunit 6A		4.82E+06	6.72E+06	3.48E+06	4.81E+06	3.11E+06
O75874	IDHC_HUMAN	IDH1	Isocitrate dehydrogenase [NADP] cytoplasmic	5.51E+06	9.91E+06	6.75E+06
O75879	GATB_HUMAN	GATB	Glutamyl-tRNA(Gln) amidotransferase subunit B, mitochondrial	8.25E+06	1.72E+07	1.90E+07
O75880	SCO1_HUMAN	SCO1	Protein SCO1 homolog, mitochondrial	1.48E+07	2.88E+07	2.02E+07	9.49E+06	1.18E+07	2.58E+07
O75881	CP7B1_HUMAN	CYP7B1	Cytochrome P450 7B1
O75882	ATRN_HUMAN	ATRN	Attractin			3.76E+06	2.50E+07	1.83E+07	2.43E+07
O75884	RBBP9_HUMAN	RBBP9	Serine hydrolase RBBP9	1.66E+06	2.97E+06
O75886	STAM2_HUMAN	STAM2	Signal transducing adapter molecule 2	1.77E+07	3.43E+07	2.60E+07	1.02E+07	1.71E+07	1.89E+07
O75891;O75891-3	AL1L1_HUMAN	ALDH1L1	Cytosolic 10-formyltetrahydrofolate dehydrogenase
O75896	TUSC2_HUMAN	TUSC2	Tumor suppressor candidate 2
O75907	DGAT1_HUMAN	DGAT1	Diacylglycerol O-acyltransferase 1	2.21E+07	2.56E+07	1.99E+07	6.78E+07	6.83E+07	8.78E+07
O75909-4	CCNK_HUMAN	CCNK	Isoform 4 of Cyclin-K	2.71E+08	2.21E+08	3.71E+08	6.70E+07	5.73E+07	6.57E+07
O75911	DHRS3_HUMAN	DHRS3	Short-chain dehydrogenase/reductase 3
O75912	DGKI_HUMAN	DGKI	Diacylglycerol kinase iota	371574	475277	371859	88162.6	97852.8	93016.9
O75914;O75914-2;O75914-3;O75914-4	PAK3_HUMAN	PAK3	Serine/threonine-protein kinase PAK 3
O75915	PRAF3_HUMAN	ARL6IP5	PRA1 family protein 3	7.79E+07	1.29E+08	1.08E+08	6.31E+07	6.04E+07	6.16E+07
O75923-10;O75923-14;O75923-8	DYSF_HUMAN	DYSF	Isoform 10 of Dysferlin		3.23E+06		1.94E+07	1.71E+07	2.07E+07
O75925;O75925-2	PIAS1_HUMAN	PIAS1	E3 SUMO-protein ligase PIAS1	2.30E+07	2.59E+07	3.11E+07	1.36E+07	1.34E+07	1.81E+07
O75928;O75928-2	PIAS2_HUMAN	PIAS2	E3 SUMO-protein ligase PIAS2	1.42E+08	1.79E+08	2.22E+08	5.03E+07	4.72E+07	4.88E+07
O75934	SPF27_HUMAN	BCAS2	Pre-mRNA-splicing factor SPF27	7.42E+08	1.05E+09	1.01E+09	2.46E+08	2.01E+08	2.18E+08
O75935;O75935-2;O75935-3	DCTN3_HUMAN	DCTN3	Dynactin subunit 3	1.15E+07	8.25E+06	9.45E+06	3.71E+06		5.78E+06
O75937	DNJC8_HUMAN	DNAJC8	DnaJ homolog subfamily C member 8	3.49E+08	4.33E+08	3.97E+08	2.04E+08	1.64E+08	2.26E+08
O75940	SPF30_HUMAN	SMNDC1	Survival of motor neuron-related-splicing factor 30	9.29E+08	1.25E+09	9.91E+08	2.06E+08	2.03E+08	2.27E+08
O75943;O75943-2;O75943-3;O75943-4	RAD17_HUMAN	RAD17	Cell cycle checkpoint protein RAD17	1.03E+07	1.12E+07	8.52E+06	5.77E+06	4.29E+06	5.26E+06
O75947	ATP5H_HUMAN	ATP5PD	ATP synthase subunit d, mitochondrial	4.37E+07	4.20E+07	3.63E+07	4.12E+07	5.24E+07	5.26E+07
O75952-5	CABYR_HUMAN	CABYR	Isoform 5 of Calcium-binding tyrosine phosphorylation-regulated protein
O75953-5;O75953-4	DNJB5_HUMAN	DNAJB5	Isoform 2 of DnaJ homolog subfamily B member 5	6.40E+06	6.06E+06	7.75E+06	1.69E+07	1.79E+07	1.80E+07
O75954	TSN9_HUMAN	TSPAN9	Tetraspanin-9				9.31E+07	7.20E+07	9.22E+07
O75955	FLOT1_HUMAN	FLOT1	Flotillin-1	1.49E+08	1.25E+08	1.28E+08	1.95E+08	1.93E+08	2.08E+08
O75962	TRIO_HUMAN	TRIO	Triple functional domain protein	2.24E+07	3.60E+07	3.00E+07	5.77E+07	5.49E+07	6.54E+07
O75964	ATP5L_HUMAN	ATP5MG	ATP synthase subunit g, mitochondrial	6.70E+07	6.60E+07	8.31E+07	6.32E+07	7.03E+07	1.04E+08
O75970;O75970-3	MPDZ_HUMAN	MPDZ	Multiple PDZ domain protein
O75971	SNPC5_HUMAN	SNAPC5	snRNA-activating protein complex subunit 5
O75973	C1QRF_HUMAN	C1QL1	C1q-related factor				823162	1.04E+06	1.13E+06
O75976	CBPD_HUMAN	CPD	Carboxypeptidase D				4.19E+06	6.96E+06	4.24E+06
O76003	GLRX3_HUMAN	GLRX3	Glutaredoxin-3	1.41E+07	3.37E+07	2.37E+07	2.85E+06	3.11E+06	3.00E+06
O76011;cRAP-O76011	KRT34_HUMAN;cRAP-KRT34_HUMAN	KRT34;cRAP-KRT34	Keratin, type I cuticular Ha4				1.05E+07	1.23E+07	1.82E+07
O76021	RL1D1_HUMAN	RSL1D1	Ribosomal L1 domain-containing protein 1	2.09E+09	2.26E+09	2.85E+09	1.20E+09	1.39E+09	1.40E+09
O76024	WFS1_HUMAN	WFS1	Wolframin	2.14E+07	2.67E+07	1.56E+07	1.04E+08	1.14E+08	1.62E+08
O76031	CLPX_HUMAN	CLPX	ATP-dependent clpX-like chaperone, mitochondrial	1.21E+08	1.90E+08	1.68E+08	9.45E+07	9.30E+07	1.15E+08
O76039;O76039-1	CDKL5_HUMAN	CDKL5	Cyclin-dependent kinase-like 5	7.49E+07	9.87E+07	1.32E+08	3.29E+07	4.32E+07	5.77E+07
O76054	S14L2_HUMAN	SEC14L2	SEC14-like protein 2	3.19E+06	3.05E+06
O76061	STC2_HUMAN	STC2	Stanniocalcin-2
O76062	ERG24_HUMAN	TM7SF2	Delta(14)-sterol reductase TM7SF2	3.02E+07	3.40E+07	2.75E+07
O76064;O76064-3	RNF8_HUMAN	RNF8	E3 ubiquitin-protein ligase RNF8
O76070	SYUG_HUMAN	SNCG	Gamma-synuclein
O76071	CIAO1_HUMAN	CIAO1	Probable cytosolic iron-sulfur protein assembly protein CIAO1	1.13E+07	1.02E+07	1.01E+07	4.14E+06		3.20E+06
O76074;O76074-2	PDE5A_HUMAN	PDE5A	cGMP-specific 3',5'-cyclic phosphodiesterase
O76075	DFFB_HUMAN	DFFB	DNA fragmentation factor subunit beta	7.24E+06	1.10E+07	1.00E+07
O76080	ZFAN5_HUMAN	ZFAND5	AN1-type zinc finger protein 5	8.61E+06	9.05E+06
O76081-6	RGS20_HUMAN	RGS20	Isoform 5 of Regulator of G-protein signaling 20
O76082;O76082-3	S22A5_HUMAN	SLC22A5	Organic cation/carnitine transporter 2						4.55E+06
O76094	SRP72_HUMAN	SRP72	Signal recognition particle subunit SRP72	1.47E+09	1.67E+09	1.40E+09	1.68E+09	1.71E+09	1.63E+09
O76095;O76095-2	JTB_HUMAN	JTB	Protein JTB	2.73E+06	2.13E+06	1.28E+06	8.62E+06	1.10E+07	1.36E+07
O77932	DXO_HUMAN	DXO	Decapping and exoribonuclease protein	3.62E+06	4.49E+06	4.80E+06	5.05E+06	5.41E+06	4.48E+06
O94760	DDAH1_HUMAN	DDAH1	N(G),N(G)-dimethylarginine dimethylaminohydrolase 1	5.65E+06	6.52E+06	5.73E+06	2.09E+06		1.90E+06
O94761	RECQ4_HUMAN	RECQL4	ATP-dependent DNA helicase Q4	2.99E+07	4.98E+07	4.97E+07	4.62E+07	5.04E+07	4.85E+07
O94762	RECQ5_HUMAN	RECQL5	ATP-dependent DNA helicase Q5	2.56E+08	3.16E+08	2.91E+08	1.21E+08	1.28E+08	1.43E+08
O94763-4	RMP_HUMAN	URI1	Isoform 4 of Unconventional prefoldin RPB5 interactor 1				309997	272671	237971
O94763;O94763-3	RMP_HUMAN	URI1	Unconventional prefoldin RPB5 interactor 1	8.26E+07	6.82E+07	8.70E+07	6.66E+07	5.39E+07	5.72E+07
O94766;O94766-2	B3GA3_HUMAN	B3GAT3	Galactosylgalactosylxylosylprotein 3-beta-glucuronosyltransferase 3	1.54E+07	2.85E+07	1.74E+07	5.82E+07	5.50E+07	5.48E+07
O94768	ST17B_HUMAN	STK17B	Serine/threonine-protein kinase 17B
O94776	MTA2_HUMAN	MTA2	Metastasis-associated protein MTA2	4.33E+08	3.65E+08	4.15E+08	1.60E+08	1.71E+08	1.62E+08
O94782	UBP1_HUMAN	USP1	Ubiquitin carboxyl-terminal hydrolase 1	6.43E+07	1.38E+08	1.28E+08	1.37E+07		1.52E+07
O94804	STK10_HUMAN	STK10	Serine/threonine-protein kinase 10	2.73E+07	3.32E+07	2.98E+07	7.88E+06	1.01E+07	1.04E+07
O94806	KPCD3_HUMAN	PRKD3	Serine/threonine-protein kinase D3	929508	1.71E+06	1.41E+06	2.09E+06	1.33E+06	1.14E+06
O94808	GFPT2_HUMAN	GFPT2	Glutamine--fructose-6-phosphate aminotransferase [isomerizing] 2
O94811	TPPP_HUMAN	TPPP	Tubulin polymerization-promoting protein			124840	42128.3
O94812;O94812-3;O94812-5;O94812-6;O94812-7	BAIP3_HUMAN	BAIAP3	BAI1-associated protein 3				1.63E+06	1.62E+06	1.48E+06
O94813;O94813-2;O94813-3	SLIT2_HUMAN	SLIT2	Slit homolog 2 protein
O94817	ATG12_HUMAN	ATG12	Ubiquitin-like protein ATG12		3.78E+06	2.72E+06	981358	1.11E+06	1.72E+06
O94819	KBTBB_HUMAN	KBTBD11	Kelch repeat and BTB domain-containing protein 11	1.29E+07			1.86E+07	2.14E+07	1.57E+07
O94822-3;O94822	LTN1_HUMAN	LTN1	E3 ubiquitin-protein ligase listerin	3.31E+07	4.28E+07	3.72E+07	6.93E+07	6.32E+07	8.54E+07
O94826	TOM70_HUMAN	TOMM70	Mitochondrial import receptor subunit TOM70	2.09E+07	2.21E+07	2.71E+07	4.50E+07	6.31E+07	1.13E+08
O94827-7;O94827;O94827-3	PKHG5_HUMAN	PLEKHG5	Pleckstrin homology domain-containing family G member 5			9.25E+07
O94829	IPO13_HUMAN	IPO13	Importin-13		7.45E+06
O94830	DDHD2_HUMAN	DDHD2	Triacylglycerol hydrolase DDHD2
O94832	MYO1D_HUMAN	MYO1D	Unconventional myosin-Id	5.78E+07	5.30E+07	5.82E+07	2.20E+08	1.79E+08	2.00E+08
O94842;O94842-2;O94842-3	TOX4_HUMAN	TOX4	TOX high mobility group box family member 4	4.24E+08	5.10E+08	4.50E+08	1.65E+08	1.53E+08	2.20E+08
O94844	RHBT1_HUMAN	RHOBTB1	Rho-related BTB domain-containing protein 1				199897
O94850	DEND_HUMAN	DDN	Dendrin	464165	655852	508393
O94851	MICA2_HUMAN	MICAL2	[F-actin]-monooxygenase MICAL2	9.20E+07	8.19E+07	8.11E+07	2.43E+08	2.48E+08	3.10E+08
O94851-4;O94851-6	MICA2_HUMAN	MICAL2	Isoform 4 of [F-actin]-monooxygenase MICAL2		1.11E+06		6.02E+06	3.10E+07	8.70E+06
O94854-4	K0754_HUMAN	MACF1	Isoform 7 of Microtubule-actin cross-linking factor 1, isoforms 6/7	1.09E+07	1.31E+07	1.11E+07	1.52E+07	1.54E+07	1.75E+07
O94855;O94855-2	SC24D_HUMAN	SEC24D	Protein transport protein Sec24D	3.25E+07	2.28E+07	3.60E+07	2.99E+07	3.03E+07	2.30E+07
O94856;O94856-10;O94856-11;O94856-13;O94856-3;O94856-5;O94856-6;O94856-7;O94856-8;O94856-12;O94856-4;O94856-9	NFASC_HUMAN	NFASC	Neurofascin				4.87E+07	3.26E+07	5.41E+07
O94864-2;O94864	ST65G_HUMAN	SUPT7L	STAGA complex 65 subunit gamma	2.84E+07	3.23E+07	2.56E+07	5.89E+06	4.80E+06	7.34E+06
O94868	FCSD2_HUMAN	FCHSD2	F-BAR and double SH3 domains protein 2				5.06E+06		4.89E+06
O94874	UFL1_HUMAN	UFL1	E3 UFM1-protein ligase 1	2.25E+08	2.88E+08	2.27E+08	1.81E+08	2.13E+08	2.77E+08
O94875-10;O94875-12;O94875-3;O94875-4	SRBS2_HUMAN	SORBS2	Isoform 10 of Sorbin and SH3 domain-containing protein 2				2.79E+07	1.72E+07	2.59E+07
O94875;O94875-11;O94875-9	SRBS2_HUMAN	SORBS2	Sorbin and SH3 domain-containing protein 2
O94876	TMCC1_HUMAN	TMCC1	Transmembrane and coiled-coil domains protein 1	3.60E+06	2.94E+06	2.06E+06	4.62E+06	5.37E+06	7.43E+06
O94880	PHF14_HUMAN	PHF14	PHD finger protein 14	4.07E+08	6.95E+08	5.50E+08	2.16E+08	2.44E+08	2.50E+08
O94885	SASH1_HUMAN	SASH1	SAM and SH3 domain-containing protein 1
O94886	CSCL1_HUMAN	TMEM63A	CSC1-like protein 1	1.09E+07	1.30E+07	9.20E+06	2.02E+07	1.62E+07	2.89E+07
O94887	FARP2_HUMAN	FARP2	FERM, ARHGEF and pleckstrin domain-containing protein 2	1.39E+07	1.14E+07	1.49E+07	1.61E+07	1.15E+07	1.74E+07
O94888	UBXN7_HUMAN	UBXN7	UBX domain-containing protein 7	2.37E+07	3.93E+07	4.16E+07	5.52E+06	8.66E+06	1.05E+07
O94889;O94889-2	KLH18_HUMAN	KLHL18	Kelch-like protein 18	1.40E+07	2.21E+07	1.82E+07	1.09E+06	2.13E+06	1.39E+06
O94898	LRIG2_HUMAN	LRIG2	Leucine-rich repeats and immunoglobulin-like domains protein 2
O94900	TOX_HUMAN	TOX	Thymocyte selection-associated high mobility group box protein TOX
O94901	SUN1_HUMAN	SUN1	SUN domain-containing protein 1	2.80E+06	1.73E+06	3.26E+06	3.97E+06	2.68E+06	5.69E+06
O94901-9	SUN1_HUMAN	SUN1	Isoform 8 of SUN domain-containing protein 1	1.11E+08	1.52E+08	1.17E+08	2.04E+08	1.94E+08	2.04E+08
O94903	PLPHP_HUMAN	PLPBP	Pyridoxal phosphate homeostasis protein	1.90E+07	2.26E+07	2.20E+07
O94905	ERLN2_HUMAN	ERLIN2	Erlin-2	1.10E+08	1.21E+08	9.20E+07	3.01E+08	2.97E+08	3.29E+08
O94906	PRP6_HUMAN	PRPF6	Pre-mRNA-processing factor 6	3.03E+09	4.37E+09	4.12E+09	1.19E+09	1.02E+09	1.18E+09
O94910;O94910-2	AGRL1_HUMAN	ADGRL1	Adhesion G protein-coupled receptor L1	2.23E+06	1.26E+06	3.12E+06	1.65E+06	2.92E+06	2.76E+06
O94913	PCF11_HUMAN	PCF11	Pre-mRNA cleavage complex 2 protein Pcf11	2.36E+08	2.88E+08	3.15E+08	1.17E+08	1.17E+08	1.20E+08
O94915	FRYL_HUMAN	FRYL	Protein furry homolog-like				2.92E+08	2.51E+08	3.16E+08
O94915-2	FRYL_HUMAN	FRYL	Isoform 2 of Protein furry homolog-like				1.42E+07	1.13E+07	1.15E+07
O94916;O94916-4;O94916-5	NFAT5_HUMAN	NFAT5	Nuclear factor of activated T-cells 5	3.41E+07	5.09E+07	4.71E+07	1.65E+07	1.94E+07	2.22E+07
O94919	ENDD1_HUMAN	ENDOD1	Endonuclease domain-containing 1 protein				2.71E+06	2.95E+06	3.22E+06
O94921	CDK14_HUMAN	CDK14	Cyclin-dependent kinase 14
O94923	GLCE_HUMAN	GLCE	D-glucuronyl C5-epimerase	5.93E+07		3.80E+07	2.82E+08	2.80E+08	3.25E+08
O94925	GLSK_HUMAN	GLS	Glutaminase kidney isoform, mitochondrial	8.93E+06	9.16E+06	9.81E+06	4.53E+06	4.50E+06	4.23E+06
O94925-3	GLSK_HUMAN	GLS	Isoform 3 of Glutaminase kidney isoform, mitochondrial	4.81E+06	6.48E+06	6.15E+06	578153	1.40E+06	900871
O94927	HAUS5_HUMAN	HAUS5	HAUS augmin-like complex subunit 5	4.09E+07	5.14E+07	4.45E+07	1.68E+07	1.44E+07	1.69E+07
O94929;O94929-2;O94929-3	ABLM3_HUMAN	ABLIM3	Actin-binding LIM protein 3				1.20E+07	1.30E+07	1.42E+07
O94941;O94941-2	RNF37_HUMAN	UBOX5	RING finger protein 37	7.51E+06	1.64E+07	2.79E+07
O94952;O94952-1	FBX21_HUMAN	FBXO21	F-box only protein 21	2.51E+06	3.92E+06	2.95E+06	1.58E+06	2.08E+06	2.82E+06
O94953	KDM4B_HUMAN	KDM4B	Lysine-specific demethylase 4B	2.78E+07	3.57E+07	3.04E+07	1.18E+07	1.65E+07	1.59E+07
O94955	RHBT3_HUMAN	RHOBTB3	Rho-related BTB domain-containing protein 3	8.20E+06			3.58E+07	4.09E+07	4.39E+07
O94964	MTCL2_HUMAN	MTCL2	Microtubule cross-linking factor 2				2.23E+07	2.43E+07	2.69E+07
O94966-5	UBP19_HUMAN	USP19	Isoform 5 of Ubiquitin carboxyl-terminal hydrolase 19	1.28E+07	1.09E+07	1.13E+07	7.16E+06	5.00E+06	8.01E+06
O94967;O94967-2;O94967-3;O94967-4	WDR47_HUMAN	WDR47	WD repeat-containing protein 47	9.65E+06	1.11E+07	8.55E+06	3.21E+06	4.05E+06	3.29E+06
O94972	TRI37_HUMAN	TRIM37	E3 ubiquitin-protein ligase TRIM37	3.51E+06	4.09E+06	2.98E+06	6.33E+06	4.61E+06	7.09E+06
O94973;O94973-2	AP2A2_HUMAN	AP2A2	AP-2 complex subunit alpha-2	1.38E+08	1.48E+08	1.49E+08	7.54E+07	8.29E+07	9.40E+07
O94979-7	SC31A_HUMAN	SEC31A	Isoform 7 of Protein transport protein Sec31A	3.68E+06					4.22E+06
O94979;O94979-4	SC31A_HUMAN	SEC31A	Protein transport protein Sec31A	1.77E+07	6.06E+06	5.08E+06	6.01E+06	7.49E+06	7.36E+06
O94985-2	CSTN1_HUMAN	CLSTN1	Isoform 2 of Calsyntenin-1					8.21E+06	1.01E+07
O94986;O94986-3	CE152_HUMAN	CEP152	Centrosomal protein of 152 kDa	9.86E+06	6.29E+06	1.01E+07	5.26E+07	3.88E+07	4.02E+07
O94988;O94988-6;O94988-1;O94988-3;O94988-5	FA13A_HUMAN	FAM13A	Protein FAM13A
O94992	HEXI1_HUMAN	HEXIM1	Protein HEXIM1	3.50E+07	1.26E+08	6.03E+07	2.51E+07	1.83E+07	1.92E+07
O95045;O95045-2	UPP2_HUMAN	UPP2	Uridine phosphorylase 2				3.09E+06
O95049;O95049-3;O95049-4	ZO3_HUMAN	TJP3	Tight junction protein ZO-3				4.86E+07	4.96E+07	4.64E+07
O95057	DIRA1_HUMAN	DIRAS1	GTP-binding protein Di-Ras1				2.16E+06	3.07E+06	3.96E+06
O95059	RPP14_HUMAN	RPP14	Ribonuclease P protein subunit p14	5.83E+07	1.20E+08	6.99E+07	1.12E+07	1.04E+07	1.27E+07
O95067	CCNB2_HUMAN	CCNB2	G2/mitotic-specific cyclin-B2	6.71E+07	9.73E+07	1.07E+08	3.32E+07	4.29E+07	4.33E+07
O95070	YIF1A_HUMAN	YIF1A	Protein YIF1A	1.47E+07	1.32E+07	1.04E+07	1.85E+07	2.74E+07	3.67E+07
O95071;O95071-2	UBR5_HUMAN	UBR5	E3 ubiquitin-protein ligase UBR5	8.77E+07	7.76E+07	8.97E+07	5.06E+07	6.33E+07	5.92E+07
O95081	AGFG2_HUMAN	AGFG2	Arf-GAP domain and FG repeat-containing protein 2					1.99E+06	4.22E+06
O95084	PRS23_HUMAN	PRSS23	Serine protease 23
O95104;O95104-3	SCAF4_HUMAN	SCAF4	SR-related and CTD-associated factor 4	1.77E+08	2.14E+08	1.92E+08	4.00E+07	4.52E+07	4.29E+07
O95125	ZN202_HUMAN	ZNF202	Zinc finger protein 202	3.39E+07	3.55E+07	4.11E+07	1.26E+07	1.46E+07	1.32E+07
O95136	S1PR2_HUMAN	S1PR2	Sphingosine 1-phosphate receptor 2				1.28E+06	1.05E+06
O95139	NDUB6_HUMAN	NDUFB6	NADH dehydrogenase [ubiquinone] 1 beta subcomplex subunit 6	5.47E+07	6.87E+07	4.99E+07	6.61E+07	8.75E+07	1.06E+08
O95140	MFN2_HUMAN	MFN2	Mitofusin-2	1.22E+07	9.78E+06		1.26E+07	1.30E+07	2.06E+07
O95147	DUS14_HUMAN	DUSP14	Dual specificity protein phosphatase 14	3.68E+07	5.68E+07	5.07E+07	1.36E+07	7.66E+06	6.94E+06
O95149	SPN1_HUMAN	SNUPN	Snurportin-1	6.80E+06	1.07E+07	1.05E+07
O95154	ARK73_HUMAN	AKR7A3	Aflatoxin B1 aldehyde reductase member 3		1.92E+06	2.28E+06
O95155;O95155-4;O95155-2	UBE4B_HUMAN	UBE4B	Ubiquitin conjugation factor E4 B	2.05E+07			2.48E+07	3.18E+07	1.12E+08
O95159	ZFPL1_HUMAN	ZFPL1	Zinc finger protein-like 1	1.64E+07	1.11E+07	1.40E+07	5.53E+07	4.43E+07	5.26E+07
O95163	ELP1_HUMAN	ELP1	Elongator complex protein 1	2.11E+08	2.52E+08	2.49E+08	2.45E+07	2.22E+07	2.27E+07
O95166	GBRAP_HUMAN	GABARAP	Gamma-aminobutyric acid receptor-associated protein	5.35E+06
O95167	NDUA3_HUMAN	NDUFA3	NADH dehydrogenase [ubiquinone] 1 alpha subcomplex subunit 3	1.56E+08	8.58E+07	5.98E+07	5.07E+07	9.94E+07	8.97E+07
O95168	NDUB4_HUMAN	NDUFB4	NADH dehydrogenase [ubiquinone] 1 beta subcomplex subunit 4	5.22E+07	6.66E+07	7.02E+07	1.55E+08	1.84E+08	2.66E+08
O95169;O95169-3	NDUB8_HUMAN	NDUFB8	NADH dehydrogenase [ubiquinone] 1 beta subcomplex subunit 8, mitochondrial	2.26E+07	1.67E+07	1.80E+07	4.02E+07	1.03E+08	9.55E+07
O95170;O95170-2;Q5XX13;Q5XX13-2;Q5XX13-4	CDRT1_HUMAN;FBW10_HUMAN	FBXW10;FBXW10B	F-box and WD repeat domain containing protein 10B		1.85E+06	6.50E+07
O95171-2	SCEL_HUMAN	SCEL	Isoform 2 of Sciellin				3.31E+06	2.98E+06	2.92E+06
O95171;O95171-3	SCEL_HUMAN	SCEL	Sciellin				1.29E+08	1.38E+08	1.74E+08
O95182	NDUA7_HUMAN	NDUFA7	NADH dehydrogenase [ubiquinone] 1 alpha subcomplex subunit 7	1.57E+07	1.16E+07	1.59E+07	1.60E+08	1.90E+08	1.98E+08
O95183	VAMP5_HUMAN	VAMP5	Vesicle-associated membrane protein 5				271144	211040	91703.9
O95190	OAZ2_HUMAN	OAZ2	Ornithine decarboxylase antizyme 2					2.11E+06
O95197-5;O95197-6	RTN3_HUMAN	RTN3	Isoform 5 of Reticulon-3	3.93E+06	1.69E+06	3.46E+06	2.02E+06		2.61E+06
O95197;O95197-2	RTN3_HUMAN	RTN3	Reticulon-3
O95198;O95198-2;O95198-3	KLHL2_HUMAN	KLHL2	Kelch-like protein 2
O95199;O95199-2	RCBT2_HUMAN	RCBTB2	RCC1 and BTB domain-containing protein 2
O95202	LETM1_HUMAN	LETM1	Mitochondrial proton/calcium exchanger protein	6.12E+07	6.37E+07	5.82E+07	1.99E+07	2.37E+07	2.47E+07
O95208;O95208-2	EPN2_HUMAN	EPN2	Epsin-2	1.07E+08	1.07E+08	1.05E+08	1.45E+08	1.24E+08	1.24E+08
O95210	STBD1_HUMAN	STBD1	Starch-binding domain-containing protein 1	148667	125041	160225
O95214;O95214-2	LERL1_HUMAN	LEPROTL1	Leptin receptor overlapping transcript-like 1			196811	537018	1.01E+06	624497
O95218;O95218-2	ZRAB2_HUMAN	ZRANB2	Zinc finger Ran-binding domain-containing protein 2	3.43E+08	5.04E+08	2.90E+08	5.25E+07	7.98E+07	5.27E+07
O95219	SNX4_HUMAN	SNX4	Sorting nexin-4	1.22E+07	2.13E+07	1.74E+07	2.56E+06	3.45E+06	3.43E+06
O95229	ZWINT_HUMAN	ZWINT	Outer kinetochore KNL1 complex subunit ZWINT	1.14E+08	1.58E+08	8.96E+07	2.80E+07
O95229-2	ZWINT_HUMAN	ZWINT	Isoform 2 of Outer kinetochore KNL1 complex subunit ZWINT
O95232	LC7L3_HUMAN	LUC7L3	Luc7-like protein 3	8.36E+08	1.26E+09	1.37E+09	3.08E+08	3.81E+08	3.18E+08
O95235	KI20A_HUMAN	KIF20A	Kinesin-like protein KIF20A	1.05E+08	1.51E+08	1.24E+08	1.32E+08	1.49E+08	1.38E+08
O95236;O95236-2	APOL3_HUMAN	APOL3	Apolipoprotein L3
O95239	KIF4A_HUMAN	KIF4A	Chromosome-associated kinesin KIF4A	2.72E+08	3.62E+08	3.24E+08	3.17E+08	3.71E+08	4.42E+08
O95243-2	MBD4_HUMAN	MBD4	Isoform 2 of Methyl-CpG-binding domain protein 4	1.09E+07	1.31E+07	1.22E+07
O95243;O95243-5	MBD4_HUMAN	MBD4	Methyl-CpG-binding domain protein 4	5.73E+07	9.85E+07	8.43E+07	7.27E+06	7.42E+06	1.03E+07
O95248	MTMR5_HUMAN	SBF1	Myotubularin-related protein 5		6.47E+06
O95248-4;O95248-5	MTMR5_HUMAN	SBF1	Isoform 4 of Myotubularin-related protein 5	5.73E+07	5.86E+07	4.57E+07	5.87E+07	6.43E+07	7.28E+07
O95249	GOSR1_HUMAN	GOSR1	Golgi SNAP receptor complex member 1	1.74E+07	2.59E+07	2.59E+07	4.10E+07	4.48E+07	5.27E+07
O95251;O95251-4	KAT7_HUMAN	KAT7	Histone acetyltransferase KAT7	1.29E+08	1.42E+08	1.58E+08	7.90E+07	7.02E+07	7.61E+07
O95259;O95259-2	KCNH1_HUMAN	KCNH1	Voltage-gated delayed rectifier potassium channel KCNH1
O95260-2	ATE1_HUMAN	ATE1	Isoform ATE1-2 of Arginyl-tRNA--protein transferase 1	2.43E+06	3.25E+06	2.77E+06	546981	661946	1.51E+06
O95271	TNKS1_HUMAN	TNKS	Poly [ADP-ribose] polymerase tankyrase-1	2.13E+07	2.92E+07	3.54E+07	1.30E+07	6.65E+06	1.16E+07
O95273;O95273-2	CCDB1_HUMAN	CCNDBP1	Cyclin-D1-binding protein 1	1.12E+06	2.07E+06	2.34E+06
O95278;O95278-2;O95278-7;O95278-8	EPM2A_HUMAN	EPM2A	Laforin
O95292	VAPB_HUMAN	VAPB	Vesicle-associated membrane protein-associated protein B/C	3.45E+08	3.75E+08	5.25E+08	5.37E+08	6.19E+08	6.62E+08
O95294	RASL1_HUMAN	RASAL1	RasGAP-activating-like protein 1				505885		471221
O95295	SNAPN_HUMAN	SNAPIN	SNARE-associated protein Snapin	9.14E+06	8.77E+06	8.71E+06	9.95E+06	6.39E+06	8.21E+06
O95297;O95297-2	MPZL1_HUMAN	MPZL1	Myelin protein zero-like protein 1						4.46E+06
O95298	NDUC2_HUMAN	NDUFC2	NADH dehydrogenase [ubiquinone] 1 subunit C2	1.18E+06	368853	565926	7.42E+06	1.17E+07	1.37E+07
O95299	NDUAA_HUMAN	NDUFA10	NADH dehydrogenase [ubiquinone] 1 alpha subcomplex subunit 10, mitochondrial	4.85E+07	4.09E+07	4.99E+07	1.72E+08	1.90E+08	2.30E+08
O95302	FKBP9_HUMAN	FKBP9	Peptidyl-prolyl cis-trans isomerase FKBP9				2.53E+06	2.51E+06	3.43E+06
O95319;O95319-2;O95319-3;O95319-4;O95319-5	CELF2_HUMAN	CELF2	CUGBP Elav-like family member 2	1.98E+07	2.08E+07	1.88E+07	2.72E+07	2.41E+07	1.96E+07
O95336	6PGL_HUMAN	PGLS	6-phosphogluconolactonase			2.93E+06
O95340;O95340-2	PAPS2_HUMAN	PAPSS2	Bifunctional 3'-phosphoadenosine 5'-phosphosulfate synthase 2				1.38E+07	1.12E+07	1.17E+07
O95347	SMC2_HUMAN	SMC2	Structural maintenance of chromosomes protein 2	3.57E+08	4.86E+08	4.91E+08	1.05E+08	1.07E+08	1.12E+08
O95352	ATG7_HUMAN	ATG7	Ubiquitin-like modifier-activating enzyme ATG7	9.09E+06	8.02E+06	9.08E+06
O95359;O95359-3	TACC2_HUMAN	TACC2	Transforming acidic coiled-coil-containing protein 2	1.11E+07	1.29E+07	2.12E+07
O95361	TRI16_HUMAN	TRIM16	Tripartite motif-containing protein 16
O95363	SYFM_HUMAN	FARS2	Phenylalanine--tRNA ligase, mitochondrial	1.79E+07	3.06E+07	2.71E+07	1.50E+06
O95365	ZBT7A_HUMAN	ZBTB7A	Zinc finger and BTB domain-containing protein 7A	6.46E+07	9.15E+07	8.48E+07	2.98E+07	3.93E+07	3.32E+07
O95372	LYPA2_HUMAN	LYPLA2	Acyl-protein thioesterase 2	1.30E+07	2.59E+07	2.32E+07	4.67E+06	3.83E+06	3.70E+06
O95373	IPO7_HUMAN	IPO7	Importin-7	2.93E+07	3.71E+07	3.64E+07	2.34E+07	2.39E+07	3.01E+07
O95376	ARI2_HUMAN	ARIH2	E3 ubiquitin-protein ligase ARIH2
O95379;O95379-2;O95379-3;O95379-4	TFIP8_HUMAN	TNFAIP8	Tumor necrosis factor alpha-induced protein 8
O95382;O95382-3	M3K6_HUMAN	MAP3K6	Mitogen-activated protein kinase kinase kinase 6					7.57E+06	4.59E+06
O95391	SLU7_HUMAN	SLU7	Pre-mRNA-splicing factor SLU7	1.09E+08	1.62E+08	1.24E+08	5.07E+07	4.77E+07	5.65E+07
O95394;O95394-3;O95394-4	AGM1_HUMAN	PGM3	Phosphoacetylglucosamine mutase	4.52E+06	3.73E+06	4.16E+06
O95395	GCNT3_HUMAN	GCNT3	Beta-1,3-galactosyl-O-glycosyl-glycoprotein beta-1,6-N-acetylglucosaminyltransferase 3
O95396	MOCS3_HUMAN	MOCS3	Adenylyltransferase and sulfurtransferase MOCS3		4.21E+06
O95398	RPGF3_HUMAN	RAPGEF3	Rap guanine nucleotide exchange factor 3				6.43E+06	2.33E+06
O95400	CD2B2_HUMAN	CD2BP2	CD2 antigen cytoplasmic tail-binding protein 2	1.31E+09	1.97E+09	1.27E+09	2.34E+08	2.34E+08	2.38E+08
O95402	MED26_HUMAN	MED26	Mediator of RNA polymerase II transcription subunit 26	2.04E+08	4.29E+08	3.01E+08	6.78E+07	6.88E+07	7.33E+07
O95405;O95405-2	ZFYV9_HUMAN	ZFYVE9	Zinc finger FYVE domain-containing protein 9					1.73E+06
O95407	TNF6B_HUMAN	TNFRSF6B	Tumor necrosis factor receptor superfamily member 6B
O95409	ZIC2_HUMAN	ZIC2	Zinc finger protein ZIC 2	3.81E+07	4.04E+07	3.15E+07
O95425-3	SVIL_HUMAN	SVIL	Isoform SV3 of Supervillin	1.20E+08	1.21E+08	1.08E+08	4.81E+08	4.68E+08	4.78E+08
O95427	PIGN_HUMAN	PIGN	GPI ethanolamine phosphate transferase 1	5.66E+07	6.48E+07	3.94E+07	4.42E+07	4.72E+07	5.85E+07
O95428;O95428-6	PPN_HUMAN	PAPLN	Papilin
O95429;O95429-2	BAG4_HUMAN	BAG4	BAG family molecular chaperone regulator 4	7.88E+07	1.29E+08	1.17E+08	1.96E+07	1.95E+07	1.93E+07
O95433	AHSA1_HUMAN	AHSA1	Activator of 90 kDa heat shock protein ATPase homolog 1	2.29E+07	4.02E+07	3.74E+07	2.25E+06	2.59E+06	2.27E+06
O95436;O95436-2	NPT2B_HUMAN	SLC34A2	Sodium-dependent phosphate transport protein 2B						7.70E+06
O95450	ATS2_HUMAN	ADAMTS2	A disintegrin and metalloproteinase with thrombospondin motifs 2						884011
O95453	PARN_HUMAN	PARN	Poly(A)-specific ribonuclease PARN	1.22E+09	1.73E+09	1.78E+09	4.07E+08	4.36E+08	5.31E+08
O95456;O95456-2	PSMG1_HUMAN	PSMG1	Proteasome assembly chaperone 1	8.01E+06	1.85E+07	1.39E+07	239502
O95461;O95461-2	LARG1_HUMAN	LARGE1	Xylosyl- and glucuronyltransferase LARGE1				270127	227171	483871
O95466-2	FMNL1_HUMAN	FMNL1	Isoform 2 of Formin-like protein 1	2.54E+07			1.20E+07	1.10E+07	1.46E+07
O95470	SGPL1_HUMAN	SGPL1	Sphingosine-1-phosphate lyase 1	6.91E+07	9.58E+07	5.78E+07	2.04E+08	2.02E+08	2.39E+08
O95476	CNEP1_HUMAN	CTDNEP1	CTD nuclear envelope phosphatase 1	4.15E+07	4.92E+07	5.52E+07	3.07E+07	3.24E+07	4.07E+07
O95477	ABCA1_HUMAN	ABCA1	Phospholipid-transporting ATPase ABCA1
O95478	NSA2_HUMAN	NSA2	Ribosome biogenesis protein NSA2 homolog	1.58E+09	2.90E+09	2.23E+09	3.06E+08	3.76E+08	4.11E+08
O95479;O95479-2	G6PE_HUMAN	H6PD	GDH/6PGL endoplasmic bifunctional protein						3.33E+06
O95486	SC24A_HUMAN	SEC24A	Protein transport protein Sec24A	2.74E+07	3.80E+07	4.54E+07	4.50E+07	3.67E+07	3.88E+07
O95487;O95487-2;O95487-3	SC24B_HUMAN	SEC24B	Protein transport protein Sec24B	1.12E+08	1.34E+08	1.45E+08	6.19E+07	5.79E+07	6.59E+07
O95490;O95490-2;O95490-5;O95490-6;O95490-7	AGRL2_HUMAN	ADGRL2	Adhesion G protein-coupled receptor L2				2.18E+07	2.26E+07	3.16E+07
O95502	NPTXR_HUMAN	NPTXR	Neuronal pentraxin receptor
O95503	CBX6_HUMAN	CBX6	Chromobox protein homolog 6	1.08E+08	1.50E+08	1.41E+08	1.38E+07	1.74E+07	1.54E+07
O95544;O95544-2	NADK_HUMAN	NADK	NAD kinase
O95551;O95551-2;O95551-3	TYDP2_HUMAN	TDP2	Tyrosyl-DNA phosphodiesterase 2	4.80E+06
O95563	MPC2_HUMAN	MPC2	Mitochondrial pyruvate carrier 2	7.15E+06	8.05E+06	8.58E+06	8.16E+06	1.04E+07	1.14E+07
O95567	CV031_HUMAN	C22orf31	Uncharacterized protein C22orf31	839029	2.51E+06	2.19E+06	423295	363275	757681
O95568	MET18_HUMAN	METTL18	Histidine protein methyltransferase 1 homolog	1.37E+06	2.22E+06	1.35E+06	266112	352463	370156
O95571	ETHE1_HUMAN	ETHE1	Persulfide dioxygenase ETHE1, mitochondrial	8.89E+06	5.92E+06	1.12E+07		2.89E+06
O95573	ACSL3_HUMAN	ACSL3	Fatty acid CoA ligase Acsl3	6.32E+07	9.41E+07	7.33E+07	5.84E+07	6.30E+07	7.39E+07
O95602	RPA1_HUMAN	POLR1A	DNA-directed RNA polymerase I subunit RPA1	1.93E+08	2.64E+08	2.86E+08	1.40E+08	1.47E+08	1.61E+08
O95613	PCNT_HUMAN	PCNT	Pericentrin	2.89E+07	2.76E+07	3.05E+07	5.58E+07	6.59E+07	6.95E+07
O95619	YETS4_HUMAN	YEATS4	YEATS domain-containing protein 4	3.06E+08	4.21E+08	3.93E+08	9.78E+07	8.22E+07	8.92E+07
O95625	ZBT11_HUMAN	ZBTB11	Zinc finger and BTB domain-containing protein 11	5.86E+07	7.81E+07	6.95E+07	8.95E+07	1.09E+08	1.24E+08
O95628-10;O95628-4;O95628-8;O95628-9	CNOT4_HUMAN	CNOT4	Isoform 10 of CCR4-NOT transcription complex subunit 4	2.34E+07	1.74E+07	2.09E+07	1.31E+07	9.53E+06	1.00E+07
O95630	STABP_HUMAN	STAMBP	STAM-binding protein	1.58E+07	1.96E+07	2.39E+07	2.07E+07	1.90E+07	2.63E+07
O95631	NET1_HUMAN	NTN1	Netrin-1	112105	248697	158793	232370	293040	211372
O95633;O95633-2	FSTL3_HUMAN	FSTL3	Follistatin-related protein 3		547696			357326	631480
O95639	CPSF4_HUMAN	CPSF4	Cleavage and polyadenylation specificity factor subunit 4	1.51E+09	2.12E+09	1.78E+09	2.87E+08	2.34E+08	2.78E+08
O95639-2	CPSF4_HUMAN	CPSF4	Isoform 2 of Cleavage and polyadenylation specificity factor subunit 4	1.95E+06	2.83E+06	640860	625386	593241	530738
O95639-3	CPSF4_HUMAN	CPSF4	Isoform 3 of Cleavage and polyadenylation specificity factor subunit 4	1.77E+07	3.08E+07	4.56E+06	8.02E+06
O95644;O95644-6	NFAC1_HUMAN	NFATC1	Nuclear factor of activated T-cells, cytoplasmic 1	2.56E+07	4.51E+07	4.06E+07	4.45E+07	5.47E+07	5.38E+07
O95670	VATG2_HUMAN	ATP6V1G2	V-type proton ATPase subunit G 2				1.15E+06	924010	1.48E+06
O95671;O95671-2	ASML_HUMAN	ASMTL	Probable bifunctional dTTP/UTP pyrophosphatase/methyltransferase protein	1.65E+06	2.77E+06	3.51E+06
O95674	CDS2_HUMAN	CDS2	Phosphatidate cytidylyltransferase 2			4.36E+06	3.14E+06	3.25E+06	6.41E+06
O95678	K2C75_HUMAN	KRT75	Keratin, type II cytoskeletal 75	3.49E+08			1.26E+09	1.14E+09	1.39E+09
O95684;O95684-2	CEP43_HUMAN	CEP43	Centrosomal protein 43	3.22E+07	5.01E+07	4.82E+07	2.74E+07	2.40E+07	1.54E+07
O95685	PPR3D_HUMAN	PPP1R3D	Protein phosphatase 1 regulatory subunit 3D
O95696-2	BRD1_HUMAN	BRD1	Isoform 2 of Bromodomain-containing protein 1	9.90E+07	1.24E+08	1.18E+08	6.67E+07	6.93E+07	6.74E+07
O95707	RPP29_HUMAN	POP4	Ribonuclease P protein subunit p29	8.06E+07	1.11E+08	1.07E+08	5.45E+07	5.67E+07	6.93E+07
O95714	HERC2_HUMAN	HERC2	E3 ubiquitin-protein ligase HERC2	1.13E+08	1.38E+08	1.49E+08	1.16E+08	1.15E+08	1.37E+08
O95716	RAB3D_HUMAN	RAB3D	Ras-related protein Rab-3D
O95721	SNP29_HUMAN	SNAP29	Synaptosomal-associated protein 29	1.56E+07	1.85E+07	2.07E+07	2.70E+07	2.59E+07	2.97E+07
O95747	OXSR1_HUMAN	OXSR1	Serine/threonine-protein kinase OSR1	9.46E+06	6.90E+06	6.87E+06	2.71E+06	4.16E+06	2.08E+06
O95749	GGPPS_HUMAN	GGPS1	Geranylgeranyl pyrophosphate synthase
O95751	LDOC1_HUMAN	LDOC1	Protein LDOC1
O95754;O95754-2	SEM4F_HUMAN	SEMA4F	Semaphorin-4F	4.96E+06	6.17E+06	4.63E+06	1.50E+06		930504
O95755;O95755-2	RAB36_HUMAN	RAB36	Ras-related protein Rab-36
O95757	HS74L_HUMAN	HSPA4L	Heat shock 70 kDa protein 4L	2.83E+07	3.82E+07	3.82E+07	5.89E+06	1.01E+07
O95758;O95758-5	PTBP3_HUMAN	PTBP3	Polypyrimidine tract-binding protein 3	2.43E+08	2.82E+08	1.89E+08	2.77E+07	3.10E+07	2.63E+07
O95759	TBCD8_HUMAN	TBC1D8	TBC1 domain family member 8
O95772;O95772-2	STR3N_HUMAN	STARD3NL	STARD3 N-terminal-like protein				9.63E+06
O95777	LSM8_HUMAN	8	U6 snRNA-associated Sm-like protein LSm8	1.45E+09	1.67E+09	1.94E+09	3.14E+08	3.26E+08	2.75E+08
O95782;O95782-2	AP2A1_HUMAN	AP2A1	AP-2 complex subunit alpha-1	3.38E+09	2.95E+09	3.38E+09	6.55E+09	5.97E+09	6.98E+09
O95785	WIZ_HUMAN	WIZ	Protein Wiz	5.75E+07	8.58E+07	1.07E+08
O95785-3	WIZ_HUMAN	WIZ	Isoform 3 of Protein Wiz	1.42E+08	1.64E+08	1.60E+08	5.03E+07	4.47E+07	5.38E+07
O95786	RIGI_HUMAN	RIGI	Antiviral innate immune response receptor RIG-I				7.90E+06	9.51E+06	7.19E+06
O95789	ZMYM6_HUMAN	ZMYM6	Zinc finger MYM-type protein 6	517862	628607	1.36E+06	274056	241671	464693
O95793-3	STAU1_HUMAN	STAU1	Isoform 3 of Double-stranded RNA-binding protein Staufen homolog 1	8.84E+07	5.88E+07	6.65E+07	3.20E+07	3.80E+07	5.39E+07
O95793;O95793-2	STAU1_HUMAN	STAU1	Double-stranded RNA-binding protein Staufen homolog 1	2.99E+08	4.40E+08	3.32E+08	4.34E+08	3.79E+08	4.25E+08
O95801	TTC4_HUMAN	TTC4	Tetratricopeptide repeat protein 4
O95807	TM50A_HUMAN	TMEM50A	Transmembrane protein 50A		3.84E+07	2.75E+07	5.22E+07	5.78E+07	7.23E+07
O95810	CAVN2_HUMAN	CAVIN2	Caveolae-associated protein 2				2.76E+08	2.50E+08	2.60E+08
O95816	BAG2_HUMAN	BAG2	BAG family molecular chaperone regulator 2	3.92E+08	1.02E+09	7.64E+08	4.90E+08	4.07E+08	5.36E+08
O95817	BAG3_HUMAN	BAG3	BAG family molecular chaperone regulator 3	5.25E+07	6.16E+07	6.90E+07	7.32E+07	7.07E+07	6.97E+07
O95819	M4K4_HUMAN	MAP4K4	Mitogen-activated protein kinase kinase kinase kinase 4	4.40E+07	5.33E+07	3.24E+07	4.18E+07	5.14E+07	8.28E+07
O95819-5	M4K4_HUMAN	MAP4K4	Isoform 5 of Mitogen-activated protein kinase kinase kinase kinase 4	7.44E+07	7.38E+07	8.32E+07	7.50E+07	8.63E+07	8.37E+07
O95822;O95822-2	DCMC_HUMAN	MLYCD	Malonyl-CoA decarboxylase, mitochondrial	8.12E+07	1.36E+08	1.19E+08	3.62E+07	2.81E+07	4.04E+07
O95825	QORL1_HUMAN	CRYZL1	Quinone oxidoreductase-like protein 1	5.86E+07	7.14E+07	3.75E+07	8.03E+07	7.17E+07	6.77E+07
O95831;O95831-3	AIFM1_HUMAN	AIFM1	Apoptosis-inducing factor 1, mitochondrial	1.56E+08	1.64E+08	1.79E+08	2.15E+08	2.09E+08	2.29E+08
O95832	CLD1_HUMAN	CLDN1	Claudin-1				655432	831263	811253
O95833	CLIC3_HUMAN	CLIC3	Chloride intracellular channel protein 3
O95834-2;O95834-3	EMAL2_HUMAN	EML2	Isoform 2 of Echinoderm microtubule-associated protein-like 2	1.17E+07	1.50E+07	1.25E+07			3.37E+06
O95835	LATS1_HUMAN	LATS1	Serine/threonine-protein kinase LATS1	9.37E+07	7.58E+07	9.70E+07	7.72E+07	6.51E+07	7.82E+07
O95848	NUD14_HUMAN	NUDT14	Uridine diphosphate glucose pyrophosphatase NUDT14
O95857	TSN13_HUMAN	TSPAN13	Tetraspanin-13
O95861	BPNT1_HUMAN	BPNT1	3'(2'),5'-bisphosphate nucleotidase 1
O95863	SNAI1_HUMAN	SNAI1	Zinc finger protein SNAI1	103462	155372	95760.1	198322	118672	121863
O95864	FADS2_HUMAN	FADS2	Acyl-CoA 6-desaturase				1.40E+08	1.80E+08	2.18E+08
O95865	DDAH2_HUMAN	DDAH2	Putative hydrolase DDAH2				3.52E+06
O95870	ABHGA_HUMAN	ABHD16A	Phosphatidylserine lipase ABHD16A	3.61E+07	5.48E+07	4.98E+07	4.47E+07	4.31E+07	5.28E+07
O95872	GPAN1_HUMAN	GPANK1	G patch domain and ankyrin repeat-containing protein 1	2.46E+08	3.44E+08	2.78E+08	1.02E+08	1.33E+08	1.08E+08
O95873	CF047_HUMAN	C6orf47	Uncharacterized protein C6orf47				76563.2	90384.4	138073
O95881	TXD12_HUMAN	TXNDC12	Thioredoxin domain-containing protein 12				2.75E+06		2.65E+06
O95900	TRUB2_HUMAN	TRUB2	Pseudouridylate synthase TRUB2, mitochondrial	4.27E+07	4.24E+07	5.48E+07	1.39E+07	1.46E+07	1.88E+07
O95905;O95905-3	ECD_HUMAN	ECD	Protein ecdysoneless homolog	2.01E+07	3.46E+07	2.88E+07	1.04E+07	1.09E+07	7.55E+06
O95926	SYF2_HUMAN	SYF2	Pre-mRNA-splicing factor SYF2	3.99E+07	4.05E+07	3.73E+07	1.46E+07	1.47E+07	1.37E+07
O95931	CBX7_HUMAN	CBX7	Chromobox protein homolog 7	1.56E+08	2.00E+08	2.73E+08	2.38E+07	2.54E+07	4.66E+07
O95948	ONEC2_HUMAN	ONECUT2	One cut domain family member 2	8.49E+06	7.65E+06	1.28E+07	1.95E+06	2.87E+06	3.30E+06
O95965	ITGBL_HUMAN	ITGBL1	Integrin beta-like protein 1				4.38E+06	3.96E+06	2.85E+06
O95980	RECK_HUMAN	RECK	Reversion-inducing cysteine-rich protein with Kazal motifs				1.22E+07	1.91E+07	2.19E+07
O95983	MBD3_HUMAN	MBD3	Methyl-CpG-binding domain protein 3	7.11E+07	9.16E+07	9.84E+07	4.67E+07	4.47E+07	6.33E+07
O95985	TOP3B_HUMAN	TOP3B	DNA topoisomerase 3-beta-1	1.27E+08	1.93E+08	1.61E+08	1.21E+08	1.27E+08	1.29E+08
O95989	NUDT3_HUMAN	NUDT3	Diphosphoinositol polyphosphate phosphohydrolase 1
O95997	PTTG1_HUMAN	PTTG1	Securin	5.55E+06	5.58E+06	4.62E+06
O95999	BCL10_HUMAN	BCL10	B-cell lymphoma/leukemia 10	5.57E+06	1.41E+07	1.75E+07
O96000	NDUBA_HUMAN	NDUFB10	NADH dehydrogenase [ubiquinone] 1 beta subcomplex subunit 10	1.08E+08	1.15E+08	1.03E+08	1.70E+08	2.59E+08	3.15E+08
O96005;O96005-4	CLPT1_HUMAN	CLPTM1	Putative lipid scramblase CLPTM1	9.55E+06	1.15E+07	7.33E+06	2.22E+07	2.65E+07	2.71E+07
O96006	ZBED1_HUMAN	ZBED1	E3 SUMO-protein ligase ZBED1
O96007	MOC2B_HUMAN	MOCS2	Molybdopterin synthase catalytic subunit
O96008	TOM40_HUMAN	TOMM40	Mitochondrial import receptor subunit TOM40 homolog	8.46E+07	8.48E+07	6.76E+07	1.56E+08	2.43E+08	3.64E+08
O96011	PX11B_HUMAN	PEX11B	Peroxisomal membrane protein 11B	3.81E+07	3.71E+07	4.03E+07	5.41E+07	5.11E+07	6.93E+07
O96013	PAK4_HUMAN	PAK4	Serine/threonine-protein kinase PAK 4	1.13E+08	1.13E+08	1.03E+08	6.10E+07	5.87E+07	6.56E+07
O96014	WNT11_HUMAN	WNT11	Protein Wnt-11	1.10E+06		2.15E+06
O96017-9;O96017;O96017-4	CHK2_HUMAN	CHEK2	Serine/threonine-protein kinase Chk2
O96018	APBA3_HUMAN	APBA3	Amyloid-beta A4 precursor protein-binding family A member 3						1.72E+07
O96019	ACL6A_HUMAN	ACTL6A	Actin-like protein 6A	6.92E+08	7.47E+08	1.07E+09	3.14E+08	3.04E+08	3.39E+08
O96020;O96020-2	CCNE2_HUMAN	CCNE2	G1/S-specific cyclin-E2	1.23E+07	1.58E+07	1.54E+07	4.95E+06	2.81E+06	3.09E+06
O96028	NSD2_HUMAN	NSD2	Histone-lysine N-methyltransferase NSD2	2.04E+08	2.56E+08	2.38E+08	1.35E+08	1.45E+08	1.36E+08
O96028-3	NSD2_HUMAN	NSD2	Isoform 3 of Histone-lysine N-methyltransferase NSD2	3.20E+06	2.44E+06
O96028-5	NSD2_HUMAN	NSD2	Isoform 5 of Histone-lysine N-methyltransferase NSD2	192507	98617	70658.1	194401	303933
O96033	MOC2A_HUMAN	MOCS2	Molybdopterin synthase sulfur carrier subunit
P00156	CYB_HUMAN	MT-CYB	Cytochrome b						1.32E+07
P00167;P00167-2;cRAP-P00167	CYB5_HUMAN;cRAP-CYB5_HUMAN	CYB5A;cRAP-CYB5A	Cytochrome b5	3.80E+06	9.83E+06		4.88E+06		1.62E+07
P00338;P00338-3	LDHA_HUMAN	LDHA	L-lactate dehydrogenase A chain	5.16E+07	4.14E+07	2.57E+07	1.87E+07	1.69E+07	1.65E+07
P00352	AL1A1_HUMAN	ALDH1A1	Aldehyde dehydrogenase 1A1
P00367	DHE3_HUMAN	GLUD1	Glutamate dehydrogenase 1, mitochondrial	3.33E+08	6.13E+08	4.51E+08	2.53E+08	2.23E+08	2.73E+08
P00374	DYR_HUMAN	DHFR	Dihydrofolate reductase	5.92E+06	1.45E+07	1.02E+07
P00387;P00387-2;P00387-3	NB5R3_HUMAN	CYB5R3	NADH-cytochrome b5 reductase 3	4.21E+07	4.42E+07	2.69E+07	3.16E+07	3.75E+07	5.75E+07
P00390;P00390-2;P00390-3	GSHR_HUMAN	GSR	Glutathione reductase, mitochondrial	1.39E+08	2.91E+07	5.62E+07			9.96E+06
P00395	COX1_HUMAN	MT-CO1	Cytochrome c oxidase subunit 1				2.22E+07	9.21E+06	2.84E+07
P00403	COX2_HUMAN	MT-CO2	Cytochrome c oxidase subunit 2	3.58E+07	3.36E+07	2.77E+07	4.67E+08	4.59E+08	8.24E+08
P00414	COX3_HUMAN	MT-CO3	Cytochrome c oxidase subunit 3	518198	536667	127282	943366	1.27E+06	2.60E+06
P00441;cRAP-P00441	SODC_HUMAN;cRAP-SODC_HUMAN	SOD1;cRAP-SOD1	Superoxide dismutase [Cu-Zn]
P00450	CERU_HUMAN	CP	Ceruloplasmin		3.97E+06	4.56E+06		1.31E+06	451301
P00488	F13A_HUMAN	F13A1	Coagulation factor XIII A chain	4.00E+07	4.47E+07	3.65E+07		1.42E+07	1.85E+07
P00491	PNPH_HUMAN	PNP	Purine nucleoside phosphorylase	6.23E+06	6.36E+06	4.45E+06
P00492	HPRT_HUMAN	HPRT1	Hypoxanthine-guanine phosphoribosyltransferase	3.79E+06	5.82E+06	6.69E+06	904436	2.58E+06	2.46E+06
P00505	AATM_HUMAN	GOT2	Aspartate aminotransferase, mitochondrial				2.32E+06	1.77E+06
P00519;P00519-2	ABL1_HUMAN	ABL1	Tyrosine-protein kinase ABL1	1.36E+07	1.75E+07	1.84E+07	5.35E+06	4.59E+06	4.67E+06
P00533	EGFR_HUMAN	EGFR	Epidermal growth factor receptor				5.84E+06	3.47E+06	5.72E+06
P00558	PGK1_HUMAN	1	Phosphoglycerate kinase 1	5.42E+07	6.52E+07	7.04E+07	1.71E+07	1.86E+07	2.02E+07
P00568	KAD1_HUMAN	AK1	Adenylate kinase isoenzyme 1	2.50E+07	3.46E+07	3.34E+07
P00734	THRB_HUMAN	F2	Prothrombin	1.10E+08	1.72E+08	1.31E+08	1.29E+07	3.45E+07	2.25E+07
P00736	C1R_HUMAN	C1R	Complement C1r subcomponent
P00740;P00740-2	FA9_HUMAN	F9	Coagulation factor IX					2.44E+06
P00747	PLMN_HUMAN	PLG	Plasminogen	38878.1	45660.8		59795.7	74379.6	119638
P00749;P00749-2	UROK_HUMAN	PLAU	Urokinase-type plasminogen activator	2.08E+07	2.77E+07	2.02E+07	1.66E+07	1.52E+07	2.22E+07
P00750	TPA_HUMAN	PLAT	Tissue-type plasminogen activator				1.61E+07	1.78E+07	2.48E+07
P00751	CFAB_HUMAN	CFB	Complement factor B
P00813	ADA_HUMAN	ADA	Adenosine deaminase	1.64E+07		548366	2.33E+06	2.64E+06	2.94E+06
P00846	ATP6_HUMAN	MT-ATP6	ATP synthase subunit a	1.62E+07	1.96E+07	2.50E+07	5.84E+07	5.99E+07	1.23E+08
P00918;cRAP-P00918	CAH2_HUMAN;cRAP-CAH2_HUMAN	CA2;cRAP-CA2	Carbonic anhydrase 2
P00966	ASSY_HUMAN	ASS1	Argininosuccinate synthase		5.54E+07	4.46E+07
P00973;P00973-2;P00973-3;P00973-4	OAS1_HUMAN	OAS1	2'-5'-oligoadenylate synthase 1				4.22E+06	5.14E+06	6.08E+06
P01009;P01009-2;P01009-3	A1AT_HUMAN	SERPINA1	Alpha-1-antitrypsin
P01023	A2MG_HUMAN	A2M	Alpha-2-macroglobulin	2.22E+07	3.72E+07	3.38E+07	2.05E+06	2.23E+07	2.91E+07
P01024	CO3_HUMAN	C3	Complement C3	1.34E+07	1.68E+07	1.41E+07	3.18E+06	4.99E+06	7.52E+06
P01033	TIMP1_HUMAN	TIMP1	Metalloproteinase inhibitor 1	3.80E+07	6.15E+07	6.68E+07	2.15E+07	1.79E+07	2.55E+07
P01034	CYTC_HUMAN	CST3	Cystatin-C	8.46E+06	1.27E+07	1.01E+07
P01040	CYTA_HUMAN	CSTA	Cystatin-A	3.44E+07
P01100;P01100-2	FOS_HUMAN	FOS	Protein c-Fos	2.59E+06	4.31E+06	5.65E+06	1.14E+06	1.62E+06	2.91E+06
P01106-1	MYC_HUMAN	MYC	Isoform 1 of Myc proto-oncogene protein	7.83E+07	8.59E+07	8.55E+07	7.92E+06	1.03E+07	1.40E+07
P01111	RASN_HUMAN	NRAS	GTPase NRas	8.43E+06	9.24E+06	1.07E+07	2.51E+06	4.73E+06	7.14E+06
P01112;cRAP-P01112	RASH_HUMAN;cRAP-RASH_HUMAN	HRAS;cRAP-HRAS	GTPase HRas	1.18E+07	1.47E+07				9.06E+06
P01116	RASK_HUMAN	KRAS	GTPase KRas	9.10E+07	7.01E+07	9.35E+07	2.72E+07	3.57E+07	7.89E+07
P01116-2	RASK_HUMAN	KRAS	Isoform 2B of GTPase KRas	1.16E+08	1.58E+08	1.46E+08	3.74E+07	4.15E+07	1.20E+08
P01130	LDLR_HUMAN	LDLR	Low-density lipoprotein receptor	1.19E+07	1.47E+07	1.69E+07	7.99E+06	9.09E+06	9.96E+06
P01135;P01135-2;P01135-3;P01135-4;P01135-5	TGFA_HUMAN	TGFA	Protransforming growth factor alpha
P01137	TGFB1_HUMAN	TGFB1	Transforming growth factor beta-1 proprotein	6.96E+07	9.07E+07	1.12E+08	3.21E+07	3.59E+07	3.82E+07
P01344;P01344-2;P01344-3;cRAP-P01344	IGF2_HUMAN;cRAP-IGF2_HUMAN	IGF2;cRAP-IGF2	Insulin-like growth factor 2				9.59E+06	1.23E+07	1.52E+07
P01889	HLAB_HUMAN	HLA-B	HLA class I histocompatibility antigen, B alpha chain
P01893	HLAH_HUMAN	HLA-H	Putative HLA class I histocompatibility antigen, alpha chain H				1.97E+07	1.22E+07	3.28E+07
P02452	CO1A1_HUMAN	COL1A1	Collagen alpha-1(I) chain				8.16E+07	6.76E+07	9.83E+07
P02458;P02458-1	CO2A1_HUMAN	COL2A1	Collagen alpha-1(II) chain
P02462	CO4A1_HUMAN	COL4A1	Collagen alpha-1(IV) chain	2.49E+06	2.42E+06		4.50E+07	4.29E+07	6.49E+07
P02511	CRYAB_HUMAN	CRYAB	Alpha-crystallin B chain				2.28E+06	5.22E+06	3.69E+06
P02533	K1C14_HUMAN	KRT14	Keratin, type I cytoskeletal 14	2.04E+07					1.18E+06
P02538	K2C6A_HUMAN	KRT6A	Keratin, type II cytoskeletal 6A	1.23E+08					2.22E+07
P02545	LMNA_HUMAN	LMNA	Prelamin-A/C	3.36E+09	4.39E+09	4.42E+09	6.39E+09	7.21E+09	7.32E+09
P02545-2	LMNA_HUMAN	LMNA	Isoform C of Prelamin-A/C	1.75E+07	2.02E+07	1.29E+07	1.84E+07	3.94E+07	2.08E+07
P02649	APOE_HUMAN	APOE	Apolipoprotein E	2.90E+06	3.08E+06	2.26E+06		620247	587120
P02655	APOC2_HUMAN	APOC2	Apolipoprotein C-II
P02679;P02679-2	FIBG_HUMAN	FGG	Fibrinogen gamma chain	934404	1.05E+06	440229		659150	934250
P02686;P02686-2	MBP_HUMAN	MBP	Myelin basic protein	1.31E+07	5.59E+06
P02749	APOH_HUMAN	APOH	Beta-2-glycoprotein 1		1.52E+08	2.07E+08	7.26E+07	1.41E+08	8.15E+07
P02751-1;P02751-17;P02751-3	FINC_HUMAN	FN1	Isoform 1 of Fibronectin	1.24E+08	1.71E+08	7.33E+07	7.97E+07	1.42E+08	1.87E+08
P02753;cRAP-P02753	RET4_HUMAN;cRAP-RET4_HUMAN	RBP4;cRAP-RBP4	Retinol-binding protein 4		678844
P02771	FETA_HUMAN	AFP	Alpha-fetoprotein
P02774;P02774-3;P02774-2	VTDB_HUMAN	GC	Vitamin D-binding protein
P02786	TFR1_HUMAN	TFRC	Transferrin receptor protein 1	7.14E+07	7.34E+07	6.56E+07	8.55E+07	8.88E+07	1.25E+08
P02788;cRAP-P02788;P02788-2	TRFL_HUMAN;cRAP-TRFL_HUMAN	LTF;cRAP-LTF	Lactotransferrin
P02792	FRIL_HUMAN	FTL	Ferritin light chain
P02794	FRIH_HUMAN	FTH1	Ferritin heavy chain
P02795	MT2_HUMAN	MT2A	Metallothionein-2	1.53E+06	1.47E+06	677530	659256	485742	718973
P02810	PRPC_HUMAN	PRH1	Salivary acidic proline-rich phosphoprotein 1/2
P03886	NU1M_HUMAN	MT-ND1	NADH-ubiquinone oxidoreductase chain 1	2.73E+07	4.24E+07	2.21E+07	1.32E+08	1.74E+08	2.29E+08
P03891	NU2M_HUMAN	MT-ND2	NADH-ubiquinone oxidoreductase chain 2	6.41E+06	4.60E+06		3.50E+07	1.42E+07	2.82E+07
P03905	NU4M_HUMAN	MT-ND4	NADH-ubiquinone oxidoreductase chain 4	5.06E+06	7.11E+06	8.31E+06	2.02E+07	1.71E+07	1.87E+07
P03915	NU5M_HUMAN	MT-ND5	NADH-ubiquinone oxidoreductase chain 5	9.84E+06	7.04E+06	9.08E+06	2.41E+07	2.78E+07	3.19E+07
P03928	ATP8_HUMAN	MT-ATP8	ATP synthase protein 8	1.35E+07	1.21E+07	1.44E+07	4.87E+07	3.19E+07	8.41E+07
P04004	VTNC_HUMAN	VTN	Vitronectin	2.31E+07	2.81E+07	2.76E+07	2.95E+06	8.70E+06	5.25E+06
P04035;P04035-2;P04035-3	HMDH_HUMAN	HMGCR	3-hydroxy-3-methylglutaryl-coenzyme A reductase	7.39E+06	9.48E+06	6.67E+06	1.26E+07	1.17E+07	1.54E+07
P04040;cRAP-P04040	CATA_HUMAN;cRAP-CATA_HUMAN	CAT;cRAP-CAT	Catalase	7.17E+06	1.01E+07	7.07E+06	2.83E+06	1.82E+06	2.79E+06
P04049;P04049-2	RAF1_HUMAN	RAF1	RAF proto-oncogene serine/threonine-protein kinase	8.61E+06	6.23E+06	8.82E+06			3.22E+06
P04062-3	GBA1_HUMAN	GBA1	Isoform 3 of Lysosomal acid glucosylceramidase
P04062;P04062-2;P04062-4;P04062-5	GBA1_HUMAN	GBA1	Lysosomal acid glucosylceramidase	8.20E+06	7.24E+06	7.64E+06	1.23E+07	1.51E+07	1.68E+07
P04066	FUCO_HUMAN	FUCA1	Tissue alpha-L-fucosidase
P04075	ALDOA_HUMAN	ALDOA	Fructose-bisphosphate aldolase A	3.53E+09	4.47E+09	3.93E+09	1.23E+09	1.26E+09	1.63E+09
P04080	CYTB_HUMAN	CSTB	Cystatin-B	1.70E+07	1.64E+07	1.98E+07	4.03E+06	2.44E+06	3.96E+06
P04083	ANXA1_HUMAN	ANXA1	Annexin A1	8.56E+06	9.58E+06	1.05E+07	4.86E+06	6.70E+06	5.95E+06
P04114	APOB_HUMAN	APOB	Apolipoprotein B-100	8.91E+06	1.32E+07	7.67E+06	2.12E+06	7.37E+06	3.62E+06
P04150;P04150-10;P04150-2	GCR_HUMAN	NR3C1	Glucocorticoid receptor				6.49E+06	6.43E+06	6.60E+06
P04156;P61768	PRIO_HUMAN;PRIO_PANTR	PRNP	Major prion protein	1.55E+06	883898		3.77E+06	6.58E+06	7.46E+06
P04179;P04179-4	SODM_HUMAN	SOD2	Superoxide dismutase [Mn], mitochondrial
P04181	OAT_HUMAN	OAT	Ornithine aminotransferase, mitochondrial	1.34E+07	2.42E+07	1.69E+07	3.36E+06	3.99E+06	3.59E+06
P04183	KITH_HUMAN	TK1	Thymidine kinase, cytosolic	3.85E+07	4.73E+07	6.16E+07	1.06E+07	1.41E+07	1.41E+07
P04216	THY1_HUMAN	THY1	Thy-1 membrane glycoprotein				9.54E+08	8.51E+08	7.74E+08
P04233;P04233-4	HG2A_HUMAN	CD74	HLA class II histocompatibility antigen gamma chain
P04259	K2C6B_HUMAN	KRT6B	Keratin, type II cytoskeletal 6B	2.72E+08					1.11E+07
P04264;cRAP-P04264	K2C1_HUMAN;cRAP-K2C1_HUMAN	KRT1;cRAP-KRT1	Keratin, type II cytoskeletal 1	8.40E+08	2.65E+06	8.45E+06	1.37E+07	1.44E+07	1.36E+08
P04275	VWF_HUMAN	VWF	von Willebrand factor					6.53E+06	1.13E+07
P04350	TBB4A_HUMAN	TUBB4A	Tubulin beta-4A chain	6.18E+07	5.73E+07	3.87E+07	3.12E+07	2.63E+07	4.92E+07
P04406-2	G3P_HUMAN	GAPDH	Isoform 2 of Glyceraldehyde-3-phosphate dehydrogenase	1.42E+09	2.26E+09	1.66E+09	1.02E+09	8.52E+08	1.17E+09
P04424	ARLY_HUMAN	ASL	Argininosuccinate lyase
P04439	HLAA_HUMAN	HLA-A	HLA class I histocompatibility antigen, A alpha chain	2.46E+07	1.93E+07	1.62E+07	7.57E+06	8.74E+06	1.64E+07
P04626;P04626-4;P04626-5	ERBB2_HUMAN	ERBB2	Receptor tyrosine-protein kinase erbB-2	2.89E+06	4.61E+06	3.94E+06	2.22E+06	2.23E+06	2.60E+06
P04632	CPNS1_HUMAN	CAPNS1	Calpain small subunit 1	1.19E+07	1.26E+07	1.02E+07	2.69E+07	2.34E+07	2.06E+07
P04637;P04637-4;P04637-2;P04637-5;P04637-3;P04637-6	P53_HUMAN	TP53	Cellular tumor antigen p53	1.83E+07	1.63E+07	2.65E+07	5.18E+07	4.78E+07	5.88E+07
P04732	MT1E_HUMAN	MT1E	Metallothionein-1E
P04733	MT1F_HUMAN	MT1F	Metallothionein-1F
P04792	HSPB1_HUMAN	HSPB1	Heat shock protein beta-1	1.69E+08	2.78E+08	2.66E+08	8.49E+07	8.96E+07	9.94E+07
P04818	TYSY_HUMAN	TYMS	Thymidylate synthase	1.16E+07	1.65E+07	1.29E+07	5.89E+06	6.74E+06	4.26E+06
P04843	RPN1_HUMAN	RPN1	Dolichyl-diphosphooligosaccharide--protein glycosyltransferase subunit 1	3.09E+08	4.46E+08	4.46E+08	7.17E+08	7.17E+08	8.26E+08
P04844;P04844-2	RPN2_HUMAN	RPN2	Dolichyl-diphosphooligosaccharide--protein glycosyltransferase subunit 2	2.09E+08	2.50E+08	2.05E+08	4.30E+08	4.68E+08	4.92E+08
P04899	GNAI2_HUMAN	GNAI2	Guanine nucleotide-binding protein G(i) subunit alpha-2	1.35E+08	9.83E+07	1.19E+08	3.10E+08	3.40E+08	4.39E+08
P04908;P0C0S8;P20671;Q7L7L0;Q93077;Q96KK5;Q99878;Q9BTM1	H2A1B_HUMAN;H2A1C_HUMAN;H2A1D_HUMAN;H2A1H_HUMAN;H2A1J_HUMAN;H2A1_HUMAN;H2A3_HUMAN;H2AJ_HUMAN	H2AC11;H2AC12;H2AC14;H2AC25;H2AC4;H2AC6;H2AC7;H2AJ	Histone H2A type 1-B/E	2.04E+10	4.16E+10	1.99E+10	5.45E+09	5.74E+09	5.77E+09
P04920;P04920-2;P04920-3	B3A2_HUMAN	SLC4A2	Anion exchange protein 2	1.57E+07	2.54E+07	1.53E+07	2.01E+06	3.47E+06	3.15E+06
P05023;P05023-4	AT1A1_HUMAN	ATP1A1	Sodium/potassium-transporting ATPase subunit alpha-1	5.07E+07	5.51E+07	4.82E+07	1.43E+08	1.47E+08	2.13E+08
P05026;P05026-2	AT1B1_HUMAN	ATP1B1	Sodium/potassium-transporting ATPase subunit beta-1	3.45E+06	6.44E+06	4.46E+06	3.38E+07	4.32E+07	3.96E+07
P05067;Q5IS80	A4_HUMAN;A4_PANTR	APP	Amyloid-beta precursor protein	8.93E+06	1.12E+07	1.07E+07	4.43E+07	4.91E+07	5.29E+07
P05089;P05089-2	ARGI1_HUMAN	ARG1	Arginase-1	1.43E+06
P05091	ALDH2_HUMAN	ALDH2	Aldehyde dehydrogenase, mitochondrial	2.79E+07	4.68E+07	3.48E+07	1.87E+06	2.59E+06	2.27E+06
P05106	ITB3_HUMAN	ITGB3	Integrin beta-3
P05107	ITB2_HUMAN	ITGB2	Integrin beta-2
P05109	S10A8_HUMAN	S100A8	Protein S100-A8
P05114	HMGN1_HUMAN	HMGN1	Non-histone chromosomal protein HMG-14	4.38E+07	5.92E+07	2.48E+07	2.25E+06	1.91E+06	3.09E+06
P05121	PAI1_HUMAN	SERPINE1	Plasminogen activator inhibitor 1	9.29E+07	1.06E+08	1.39E+08	8.19E+06
P05141	ADT2_HUMAN	SLC25A5	ADP/ATP translocase 2	3.60E+09	3.57E+09	3.79E+09	2.24E+09	2.61E+09	3.19E+09
P05155;P05155-3;P05155-2	IC1_HUMAN	SERPING1	Plasma protease C1 inhibitor					2.18E+06	2.69E+06
P05156	CFAI_HUMAN	CFI	Complement factor I
P05160	F13B_HUMAN	F13B	Coagulation factor XIII B chain
P05161	ISG15_HUMAN	ISG15	Ubiquitin-like protein ISG15	1.31E+07	2.62E+07	2.19E+07	3.56E+06	3.15E+06	4.63E+06
P05165;P05165-2	PCCA_HUMAN	PCCA	Propionyl-CoA carboxylase alpha chain, mitochondrial
P05166;P05166-2	PCCB_HUMAN	PCCB	Propionyl-CoA carboxylase beta chain, mitochondrial	2.57E+06	8.05E+06	2.95E+06
P05187	PPB1_HUMAN	ALPP	Alkaline phosphatase, placental type				1.05E+07	1.06E+07	1.15E+07
P05198	IF2A_HUMAN	EIF2S1	Eukaryotic translation initiation factor 2 subunit 1	5.52E+08	5.69E+08	5.99E+08	2.54E+08	2.65E+08	2.77E+08
P05204	HMGN2_HUMAN	HMGN2	Non-histone chromosomal protein HMG-17	1.38E+07	1.47E+07	7.03E+06		696052	1.06E+06
P05230	FGF1_HUMAN	FGF1	Fibroblast growth factor 1
P05362	ICAM1_HUMAN	ICAM1	Intercellular adhesion molecule 1	1.72E+06	1.82E+06	2.20E+06
P05386	RLA1_HUMAN	RPLP1	Large ribosomal subunit protein P1	1.97E+08	2.90E+08	1.62E+08	4.46E+07	4.61E+07	5.42E+07
P05387	RLA2_HUMAN	RPLP2	Large ribosomal subunit protein P2	7.93E+09	8.52E+09	8.93E+09	4.50E+09	6.30E+09	5.66E+09
P05388	RLA0_HUMAN	RPLP0	Large ribosomal subunit protein uL10	3.56E+09	3.87E+09	4.51E+09	2.56E+09	2.74E+09	2.91E+09
P05412	JUN_HUMAN	JUN	Transcription factor Jun	2.22E+08	2.81E+08	2.69E+08	6.70E+07	4.77E+07	7.43E+07
P05413;cRAP-P05413	FABPH_HUMAN;cRAP-FABPH_HUMAN	FABP3;cRAP-FABP3	Fatty acid-binding protein, heart
P05423	RPC4_HUMAN	POLR3D	DNA-directed RNA polymerase III subunit RPC4	5.84E+07	7.07E+07	6.11E+07	1.05E+07	1.65E+07	1.62E+07
P05452	TETN_HUMAN	CLEC3B	Tetranectin						27961.4
P05455	LA_HUMAN	SSB	Lupus La protein	1.84E+08	2.43E+08	1.60E+08	9.14E+07	9.22E+07	9.89E+07
P05543	THBG_HUMAN	SERPINA7	Thyroxine-binding globulin
P05549;P05549-5;P05549-6	AP2A_HUMAN	TFAP2A	Transcription factor AP-2-alpha	5.74E+06	2.02E+07	1.18E+07
P05556	ITB1_HUMAN	ITGB1	Integrin beta-1	3.02E+07	3.18E+07	3.12E+07	3.74E+07	4.33E+07	5.44E+07
P05783	K1C18_HUMAN	KRT18	Keratin, type I cytoskeletal 18	1.03E+07	1.81E+07	1.33E+07	1.62E+09	1.54E+09	1.83E+09
P05787;P05787-2	K2C8_HUMAN	KRT8	Keratin, type II cytoskeletal 8	1.00E+08	2.50E+07	1.56E+07	2.16E+09	1.81E+09	2.18E+09
P05976;P05976-2	MYL1_HUMAN	MYL1	Myosin light chain 1/3, skeletal muscle isoform	2.63E+07		1.95E+07	2.28E+07	1.65E+07	2.24E+07
P05997	CO5A2_HUMAN	COL5A2	Collagen alpha-2(V) chain				3.96E+07	4.20E+07	3.47E+07
P06132	DCUP_HUMAN	UROD	Uroporphyrinogen decarboxylase		1.76E+06	2.52E+06
P06213-2	INSR_HUMAN	INSR	Isoform Short of Insulin receptor		2.51E+06	1.48E+06	409974	450387
P06241	FYN_HUMAN	FYN	Tyrosine-protein kinase Fyn	2.51E+06	3.68E+06	3.53E+06	2.91E+06	2.80E+06	2.94E+06
P06241-2	FYN_HUMAN	FYN	Isoform 2 of Tyrosine-protein kinase Fyn					5.25E+06	9.29E+06
P06276	CHLE_HUMAN	BCHE	Cholinesterase
P06280	AGAL_HUMAN	GLA	Alpha-galactosidase A		3.18E+06
P06396-2	GELS_HUMAN	GSN	Isoform 2 of Gelsolin	1.40E+08	1.28E+08	1.66E+08	3.33E+08	2.62E+08	3.48E+08
P06400	RB_HUMAN	RB1	Retinoblastoma-associated protein	3.98E+07	4.10E+07	3.56E+07	1.80E+07	1.49E+07	1.99E+07
P06454;P06454-2	PTMA_HUMAN	PTMA	Prothymosin alpha					251677	242128
P06493	CDK1_HUMAN	CDK1	Cyclin-dependent kinase 1	1.02E+09	1.56E+09	1.62E+09	4.69E+08	4.60E+08	5.79E+08
P06576	ATPB_HUMAN	ATP5F1B	ATP synthase subunit beta, mitochondrial	2.66E+08	3.20E+08	3.72E+08	3.02E+08	3.17E+08	3.89E+08
P06703	S10A6_HUMAN	S100A6	Protein S100-A6	2.22E+07	2.43E+07	2.37E+07	1.33E+07	7.26E+06	2.96E+07
P06730-2	IF4E_HUMAN	EIF4E	Isoform 2 of Eukaryotic translation initiation factor 4E	1.51E+08	1.21E+08	1.14E+08	1.14E+08	1.11E+08	1.15E+08
P06733	ENOA_HUMAN	ENO1	Alpha-enolase	3.04E+07	2.07E+07	2.09E+07	1.67E+07	2.05E+07	2.46E+07
P06733-2	ENOA_HUMAN	ENO1	Isoform MBP-1 of Alpha-enolase
P06737;P06737-2	PYGL_HUMAN	PYGL	Glycogen phosphorylase, liver form	4.13E+06	5.23E+06	5.45E+06	4.25E+06	4.46E+06	6.87E+06
P06744-2;P06744	G6PI_HUMAN	GPI	Glucose-6-phosphate isomerase	1.12E+07	1.02E+07	1.63E+07	2.80E+07	9.33E+06	1.12E+07
P06746	DPOLB_HUMAN	POLB	DNA polymerase beta	5.04E+08	7.75E+08	6.53E+08	1.92E+08	2.10E+08	2.61E+08
P06748;P06748-2	NPM_HUMAN	NPM1	Nucleophosmin	2.43E+10	3.79E+10	4.05E+10	9.42E+09	7.90E+09	8.00E+09
P06753	TPM3_HUMAN	TPM3	Tropomyosin alpha-3 chain
P06753-2	TPM3_HUMAN	TPM3	Isoform 2 of Tropomyosin alpha-3 chain	5.51E+08	4.86E+08	5.62E+08	1.61E+09	1.32E+09	1.21E+09
P06756-2	ITAV_HUMAN	ITGAV	Isoform 2 of Integrin alpha-V	2.31E+06			7.09E+06	8.35E+06	1.47E+07
P06858	LIPL_HUMAN	LPL	Lipoprotein lipase				55047.3	83851.1	101950
P06865	HEXA_HUMAN	HEXA	Beta-hexosaminidase subunit alpha	1.19E+07		9.07E+06	6.59E+06	2.48E+06	3.76E+06
P07093-2;P07093-3	GDN_HUMAN	SERPINE2	Isoform 2 of Glia-derived nexin				1.10E+07	1.15E+07	1.26E+07
P07099	HYEP_HUMAN	EPHX1	Epoxide hydrolase 1	5.21E+06	5.04E+06	4.39E+06	2.78E+06		3.27E+06
P07108;P07108-2;P07108-3;P07108-4;P07108-5	ACBP_HUMAN	DBI	Acyl-CoA-binding protein	2.13E+06					792060
P07195	LDHB_HUMAN	LDHB	L-lactate dehydrogenase B chain	8.87E+07	3.05E+07	2.66E+07	1.33E+07	1.16E+07	1.13E+07
P07196	NFL_HUMAN	NEFL	Neurofilament light polypeptide				7.87E+07	7.36E+07	8.46E+07
P07197	NFM_HUMAN	NEFM	Neurofilament medium polypeptide
P07199	CENPB_HUMAN	CENPB	Major centromere autoantigen B	4.08E+07	5.73E+07	5.30E+07	6.46E+07	7.21E+07	5.57E+07
P07203	GPX1_HUMAN	GPX1	Glutathione peroxidase 1	1.37E+08	1.85E+08	2.76E+08	2.99E+08	2.86E+08	4.31E+08
P07204	TRBM_HUMAN	THBD	Thrombomodulin
P07225	PROS_HUMAN	PROS1	Vitamin K-dependent protein S				2.50E+07	3.87E+07	6.22E+07
P07237	PDIA1_HUMAN	P4HB	Protein disulfide-isomerase	1.35E+07	1.71E+07	1.72E+07	5.42E+07	4.16E+07	5.63E+07
P07305	H10_HUMAN	H1-0	Histone H1.0	1.26E+09	1.18E+09	1.28E+09	1.72E+09	1.50E+09	1.51E+09
P07311	ACYP1_HUMAN	ACYP1	Acylphosphatase-1
P07339;cRAP-P07339	CATD_HUMAN;cRAP-CATD_HUMAN	CTSD;cRAP-CTSD	Cathepsin D	7.57E+06	1.09E+07	9.92E+06	3.23E+07	3.31E+07	3.55E+07
P07355;P07355-2	ANXA2_HUMAN	ANXA2	Annexin A2	3.28E+07	2.44E+07	2.86E+07	9.03E+08	1.13E+09	1.12E+09
P07384	CAN1_HUMAN	CAPN1	Calpain-1 catalytic subunit	5.10E+07	4.96E+07	5.77E+07	8.11E+07	7.53E+07	8.85E+07
P07437	TBB5_HUMAN	TUBB	Tubulin beta chain	1.34E+08	1.88E+08	1.44E+08	7.78E+07	9.36E+07	9.35E+07
P07476	INVO_HUMAN	IVL	Involucrin
P07550	ADRB2_HUMAN	ADRB2	Beta-2 adrenergic receptor
P07602-3	SAP_HUMAN	PSAP	Isoform Sap-mu-9 of Prosaposin	4.17E+07	6.54E+07	4.58E+07	1.35E+08	1.31E+08	2.07E+08
P07686	HEXB_HUMAN	HEXB	Beta-hexosaminidase subunit beta	3.10E+07	4.80E+07	5.44E+07
P07711	CATL1_HUMAN	CTSL	Procathepsin L	6.81E+06	9.63E+06	5.26E+06	1.53E+06	1.60E+06	1.98E+06
P07737	PROF1_HUMAN	PFN1	Profilin-1	5.71E+07	5.95E+07	6.82E+07	4.52E+06	4.66E+06	5.21E+06
P07738	PMGE_HUMAN	BPGM	Bisphosphoglycerate mutase	1.28E+07	2.72E+07	2.88E+07
P07741	APT_HUMAN	APRT	Adenine phosphoribosyltransferase	1.31E+07	1.19E+07	1.28E+07
P07814	SYEP_HUMAN	EPRS1	Bifunctional glutamate/proline--tRNA ligase	1.22E+08	1.31E+08	1.28E+08	1.05E+08	1.02E+08	1.08E+08
P07858	CATB_HUMAN	CTSB	Cathepsin B	5.75E+06	3.81E+06	3.86E+06	1.97E+07	1.87E+07	1.41E+07
P07864	LDHC_HUMAN	LDHC	L-lactate dehydrogenase C chain
P07900;P07900-2	HS90A_HUMAN	HSP90AA1	Heat shock protein HSP 90-alpha	5.06E+08	5.93E+08	5.84E+08	1.89E+08	2.05E+08	2.12E+08
P07902	GALT_HUMAN	GALT	Galactose-1-phosphate uridylyltransferase
P07910-2	HNRPC_HUMAN	HNRNPC	Isoform C1 of Heterogeneous nuclear ribonucleoproteins C1/C2	2.30E+10	3.46E+10	3.48E+10	9.57E+09	1.14E+10	1.05E+10
P07919	QCR6_HUMAN	UQCRH	Cytochrome b-c1 complex subunit 6, mitochondrial	1.49E+07	2.34E+07	2.13E+07	3.78E+07	3.59E+07	4.87E+07
P07942	LAMB1_HUMAN	LAMB1	Laminin subunit beta-1	6.07E+06	8.04E+06	1.32E+07	2.91E+07	3.00E+07	3.22E+07
P07947	YES_HUMAN	YES1	Tyrosine-protein kinase Yes	7.44E+07	6.71E+07	4.70E+07	1.50E+08	1.91E+08	1.70E+08
P07948	LYN_HUMAN	LYN	Tyrosine-protein kinase Lyn	1.22E+08	8.69E+07	1.04E+08	3.75E+07	4.94E+07	5.52E+07
P07951	TPM2_HUMAN	TPM2	Tropomyosin beta chain				840296	608405	671670
P07951-2	TPM2_HUMAN	TPM2	Isoform 2 of Tropomyosin beta chain				4.59E+08	3.55E+08	3.36E+08
P07954-2	FUMH_HUMAN	FH	Isoform Cytoplasmic of Fumarate hydratase, mitochondrial		3.39E+06
P07992	ERCC1_HUMAN	ERCC1	DNA excision repair protein ERCC-1	3.02E+07	6.00E+07	4.11E+07	2.65E+07	2.27E+07	2.63E+07
P07996	TSP1_HUMAN	THBS1	Thrombospondin-1	4.67E+06	5.12E+06	4.84E+06	4.01E+07	4.32E+07	4.60E+07
P08047;P08047-2;P08047-3	SP1_HUMAN	SP1	Transcription factor Sp1	1.12E+06	1.32E+06	1.25E+06	766829	913571	964965
P08069	IGF1R_HUMAN	IGF1R	Insulin-like growth factor 1 receptor				5.94E+06	7.02E+06	6.01E+06
P08133	ANXA6_HUMAN	ANXA6	Annexin A6	6.30E+07	8.90E+07	5.64E+07	4.40E+07	9.70E+07	9.71E+07
P08134	RHOC_HUMAN	RHOC	Rho-related GTP-binding protein RhoC	5.63E+07	5.31E+07	5.49E+07	4.20E+07	2.95E+07	4.98E+07
P08151;P08151-2	GLI1_HUMAN	GLI1	Zinc finger protein GLI1				143024	170854	129378
P08174-6;P08174-7;P08174;P08174-2;P08174-3;P08174-4;P08174-5	DAF_HUMAN	CD55	Complement decay-accelerating factor	2.51E+07	1.78E+07	1.99E+07	1.18E+07	1.31E+07	1.83E+07
P08183	MDR1_HUMAN	ABCB1	ATP-dependent translocase ABCB1				2.95E+07	3.07E+07	3.47E+07
P08195;P08195-2;P08195-3;P08195-4;P08195-5	4F2_HUMAN	SLC3A2	Amino acid transporter heavy chain SLC3A2	1.13E+07	1.03E+07	1.00E+07	2.35E+07	3.12E+07	5.04E+07
P08236;P08236-2	BGLR_HUMAN	GUSB	Beta-glucuronidase	3.64E+06	7.76E+06	4.37E+06	7.39E+06	1.44E+06	1.21E+06
P08237-3;P08237	PFKAM_HUMAN	PFKM	ATP-dependent 6-phosphofructokinase, muscle type	4.67E+08	6.14E+08	5.47E+08	8.80E+07	7.83E+07	9.83E+07
P08238	HS90B_HUMAN	HSP90AB1	Heat shock protein HSP 90-beta	6.07E+08	7.49E+08	7.81E+08	1.33E+08	1.34E+08	1.63E+08
P08240;P08240-2	SRPRA_HUMAN	SRPRA	Signal recognition particle receptor subunit alpha	1.50E+08	1.90E+08	1.63E+08	2.09E+08	2.06E+08	2.56E+08
P08243;P08243-2	ASNS_HUMAN	ASNS	Asparagine synthetase [glutamine-hydrolyzing]	9.29E+07	1.77E+08	1.53E+08			1.68E+07
P08247	SYPH_HUMAN	SYP	Synaptophysin
P08253;P08253-3	MMP2_HUMAN	MMP2	72 kDa type IV collagenase				3.28E+07	4.71E+07	4.70E+07
P08294	SODE_HUMAN	SOD3	Extracellular superoxide dismutase [Cu-Zn]
P08397;P08397-2	HEM3_HUMAN	HMBS	Porphobilinogen deaminase
P08473	NEP_HUMAN	MME	Neprilysin
P08559;P08559-2;P08559-3;P08559-4	ODPA_HUMAN	PDHA1	Pyruvate dehydrogenase E1 component subunit alpha, somatic form, mitochondrial	1.90E+07	2.78E+07	2.84E+07	7.18E+06	7.45E+06	1.51E+07
P08567	PLEK_HUMAN	PLEK	Pleckstrin
P08572	CO4A2_HUMAN	COL4A2	Collagen alpha-2(IV) chain				1.75E+08	1.82E+08	2.08E+08
P08574	CY1_HUMAN	CYC1	Cytochrome c1, heme protein, mitochondrial	8.14E+06	6.47E+06	6.91E+06	4.97E+07	7.07E+07	6.98E+07
P08579	RU2B_HUMAN	SNRPB2	U2 small nuclear ribonucleoprotein B''	1.03E+09	8.12E+08	8.01E+08	4.09E+08	5.24E+08	5.65E+08
P08581	MET_HUMAN	MET	Hepatocyte growth factor receptor	1.13E+07	1.43E+07	2.30E+07	1.57E+07	1.76E+07	2.34E+07
P08582	TRFM_HUMAN	MELTF	Melanotransferrin	5.28E+07	5.52E+07	7.57E+07	1.21E+09	1.33E+09	1.53E+09
P08582-2	TRFM_HUMAN	MELTF	Isoform 2 of Melanotransferrin	146646
P08603	CFAH_HUMAN	CFH	Complement factor H					1.48E+07
P08621	RU17_HUMAN	SNRNP70	U1 small nuclear ribonucleoprotein 70 kDa	2.93E+09	4.48E+09	3.75E+09	1.76E+09	2.07E+09	1.79E+09
P08648	ITA5_HUMAN	ITGA5	Integrin alpha-5				1.22E+07		3.24E+07
P08651-2	NFIC_HUMAN	NFIC	Isoform 1 of Nuclear factor 1 C-type	3.13E+08	3.20E+08	2.98E+08	1.59E+08	1.88E+08	1.98E+08
P08670	VIME_HUMAN	VIM	Vimentin	2.13E+09			3.55E+10	3.10E+10	3.64E+10
P08697;P08697-2	A2AP_HUMAN	SERPINF2	Alpha-2-antiplasmin	3.29E+06	7.22E+06	2.83E+06		2.30E+06
P08708	RS17_HUMAN	RPS17	Small ribosomal subunit protein eS17	6.12E+08	4.92E+08	5.87E+08	9.40E+08	7.61E+08	1.21E+09
P08727	K1C19_HUMAN	KRT19	Keratin, type I cytoskeletal 19	7.85E+07			7.20E+08	9.93E+08	9.73E+08
P08729	K2C7_HUMAN	KRT7	Keratin, type II cytoskeletal 7
P08754	GNAI3_HUMAN	GNAI3	Guanine nucleotide-binding protein G(i) subunit alpha-3	7.99E+07	4.16E+07	4.83E+07	1.16E+08	1.41E+08	1.45E+08
P08758;cRAP-P08758	ANXA5_HUMAN;cRAP-ANXA5_HUMAN	ANXA5;cRAP-ANXA5	Annexin A5	2.77E+07	4.18E+07	3.39E+07	1.13E+07	7.68E+06	1.41E+07
P08779	K1C16_HUMAN	KRT16	Keratin, type I cytoskeletal 16	4.54E+07			3.36E+06		1.59E+07
P08865	RSSA_HUMAN	RPSA	Small ribosomal subunit protein uS2	4.15E+09	4.47E+09	4.04E+09	3.61E+09	3.02E+09	2.87E+09
P08910	ABHD2_HUMAN	ABHD2	Monoacylglycerol lipase ABHD2						37908.7
P08949;P08949-2	NMB_HUMAN	NMB	Neuromedin-B	11675		35915
P08962;P08962-2;P08962-3	CD63_HUMAN	CD63	CD63 antigen	5.76E+06	5.22E+06	3.96E+06	3.18E+06	2.52E+06	4.19E+06
P09001	RM03_HUMAN	MRPL3	Large ribosomal subunit protein uL3m	3.33E+07	3.56E+07	3.70E+07	2.71E+07	3.13E+07	3.16E+07
P09012	SNRPA_HUMAN	SNRPA	U1 small nuclear ribonucleoprotein A	2.44E+09	1.61E+09	2.85E+09	4.61E+08	6.94E+08	4.30E+08
P09038;P09038-1;P09038-2;P09038-3;Q5IS69	FGF2_HUMAN;FGF2_PANTR	FGF2	Fibroblast growth factor 2				8.48E+07	6.40E+07	7.91E+07
P09104	ENOG_HUMAN	ENO2	Gamma-enolase
P09110	THIK_HUMAN	ACAA1	3-ketoacyl-CoA thiolase, peroxisomal	7.22E+07	9.71E+07	9.64E+07	3.32E+07	3.74E+07	3.55E+07
P09132	SRP19_HUMAN	SRP19	Signal recognition particle 19 kDa protein	2.92E+08	3.81E+08	3.10E+08	2.35E+08	1.98E+08	2.23E+08
P09211;cRAP-P09211	GSTP1_HUMAN;cRAP-GSTP1_HUMAN	GSTP1;cRAP-GSTP1	Glutathione S-transferase P	2.18E+07	3.20E+07	2.99E+07	1.50E+07	9.88E+06	1.79E+07
P09234	RU1C_HUMAN	SNRPC	U1 small nuclear ribonucleoprotein C	1.82E+09	2.31E+09	2.35E+09	2.89E+08	2.28E+08	3.06E+08
P09275	SHUT_VZVD	17	Virion host shutoff protein			671269	3.83E+06		4.97E+06
P09382	LEG1_HUMAN	LGALS1	Galectin-1	1.64E+07	7.28E+06	7.72E+06	2.27E+08	2.76E+08	1.47E+08
P09417	DHPR_HUMAN	QDPR	Dihydropteridine reductase	3.83E+06	9.96E+06	5.06E+06
P09429	HMGB1_HUMAN	HMGB1	High mobility group protein B1	1.94E+09	3.04E+09	2.50E+09	4.49E+08	5.60E+08	3.50E+08
P09455	RET1_HUMAN	RBP1	Retinol-binding protein 1	1.82E+06			4.50E+06
P09455-2;P09455-3	RET1_HUMAN	RBP1	Isoform 2 of Retinol-binding protein 1
P09467	F16P1_HUMAN	FBP1	Fructose-1,6-bisphosphatase 1
P09471-2	GNAO_HUMAN	GNAO1	Isoform Alpha-2 of Guanine nucleotide-binding protein G(o) subunit alpha				4.48E+07	2.73E+07	4.30E+07
P09486	SPRC_HUMAN	SPARC	SPARC				3.21E+07	2.86E+07	4.62E+07
P09488	GSTM1_HUMAN	GSTM1	Glutathione S-transferase Mu 1	1.95E+07	3.25E+07	2.69E+07
P09493	TPM1_HUMAN	TPM1	Tropomyosin alpha-1 chain	2.14E+07	2.73E+07	2.51E+07	2.78E+08	1.80E+08	2.14E+08
P09493-10	TPM1_HUMAN	TPM1	Isoform 10 of Tropomyosin alpha-1 chain	657252		642254	4.63E+06	3.95E+06	3.19E+06
P09493-5	TPM1_HUMAN	TPM1	Isoform 5 of Tropomyosin alpha-1 chain	1.41E+08	1.13E+08	1.19E+08	6.44E+08	4.55E+08	5.45E+08
P09493-7	TPM1_HUMAN	TPM1	Isoform 7 of Tropomyosin alpha-1 chain
P09496;P09496-2;P09496-3;P09496-4	CLCA_HUMAN	CLTA	Clathrin light chain A	1.01E+08	6.06E+07	6.62E+07	1.17E+08	9.42E+07	1.58E+08
P09497;P09497-2	CLCB_HUMAN	CLTB	Clathrin light chain B	2.90E+08	2.67E+08	2.55E+08	1.90E+08	1.58E+08	1.98E+08
P09525-2	ANXA4_HUMAN	ANXA4	Isoform 2 of Annexin A4
P09525;P09525-3	ANXA4_HUMAN	ANXA4	Annexin A4
P09529	INHBB_HUMAN	INHBB	Inhibin beta B chain
P09543;P09543-2	CN37_HUMAN	CNP	2',3'-cyclic-nucleotide 3'-phosphodiesterase	5.03E+07	5.96E+07	4.39E+07	1.58E+07	1.68E+07	2.22E+07
P09569	PRO_ADE12	L3	Protease
P09601	HMOX1_HUMAN	HMOX1	Heme oxygenase 1	6.90E+07	7.96E+07	7.42E+07	5.37E+07	5.09E+07	7.35E+07
P09603	CSF1_HUMAN	CSF1	Macrophage colony-stimulating factor 1
P09619	PGFRB_HUMAN	PDGFRB	Platelet-derived growth factor receptor beta				9.35E+06	9.46E+06	1.12E+07
P09622	DLDH_HUMAN	DLD	Dihydrolipoyl dehydrogenase, mitochondrial	7.25E+07	9.90E+07	7.18E+07	6.36E+07	6.32E+07	7.64E+07
P09630	HXC6_HUMAN	HOXC6	Homeobox protein Hox-C6	1.83E+06	1.75E+06	1.24E+06
P09651;P09651-2	ROA1_HUMAN	HNRNPA1	Heterogeneous nuclear ribonucleoprotein A1	1.33E+10	1.67E+10	1.39E+10	7.00E+09	7.09E+09	8.51E+09
P09661	RU2A_HUMAN	SNRPA1	U2 small nuclear ribonucleoprotein A'	1.23E+09	2.05E+09	2.52E+09	7.26E+08	7.73E+08	8.55E+08
P09668	CATH_HUMAN	CTSH	Pro-cathepsin H	175658	155711	91891.3
P09669	COX6C_HUMAN	COX6C	Cytochrome c oxidase subunit 6C
P09871	C1S_HUMAN	C1S	Complement C1s subcomponent
P09874	PARP1_HUMAN	PARP1	Poly [ADP-ribose] polymerase 1	2.21E+09	2.21E+09	2.36E+09	1.30E+09	1.38E+09	1.58E+09
P09884	DPOLA_HUMAN	POLA1	DNA polymerase alpha catalytic subunit	5.71E+07	6.09E+07	7.63E+07	1.17E+07	9.85E+06	1.04E+07
P09913	IFIT2_HUMAN	IFIT2	Interferon-induced protein with tetratricopeptide repeats 2					5.17E+06	3.65E+06
P09914;P09914-2	IFIT1_HUMAN	IFIT1	Interferon-induced protein with tetratricopeptide repeats 1				1.30E+07
P09917	LOX5_HUMAN	ALOX5	Polyunsaturated fatty acid 5-lipoxygenase				3.62E+06	5.93E+06	6.24E+06
P09936	UCHL1_HUMAN	UCHL1	Ubiquitin carboxyl-terminal hydrolase isozyme L1
P09958	FURIN_HUMAN	FURIN	Furin
P09960	LKHA4_HUMAN	LTA4H	Leukotriene A-4 hydrolase	3.94E+06	6.77E+06	6.42E+06		832231	6.56E+06
P09972	ALDOC_HUMAN	ALDOC	Fructose-bisphosphate aldolase C	7.77E+08	7.35E+08	7.71E+08	2.63E+08	3.80E+08	4.43E+08
P0C024;P0C024-2	NUDT7_HUMAN	NUDT7	Peroxisomal coenzyme A diphosphatase NUDT7	52528.5	146351	98697.4
P0C0L5	CO4B_HUMAN	C4B	Complement C4-B	1.30E+07	2.80E+07	2.19E+07	1.81E+07	2.00E+07	2.10E+07
P0C0S5;Q71UI9;Q71UI9-4	H2AV_HUMAN;H2AZ_HUMAN	H2AZ1;H2AZ2	Histone H2A.Z	2.03E+09	2.14E+09	2.59E+09	1.82E+09	2.17E+09	1.80E+09
P0C1Z6;P0C1Z6-2	TFPT_HUMAN	TFPT	TCF3 fusion partner	3.29E+06	4.46E+06	3.94E+06	3.24E+06	3.53E+06	3.68E+06
P0C2W1	FBSP1_HUMAN	FBXO45	F-box/SPRY domain-containing protein 1	3.56E+07	4.03E+07	4.21E+07	2.59E+07	1.32E+07	2.27E+07
P0C7P0	CISD3_HUMAN	CISD3	CDGSH iron-sulfur domain-containing protein 3, mitochondrial	1.14E+07	9.83E+06	4.28E+06	1.01E+07	1.16E+07	1.39E+07
P0C7T5	ATX1L_HUMAN	ATXN1L	Ataxin-1-like	2.35E+07	2.12E+07	2.65E+07	1.72E+07	9.41E+06	2.47E+07
P0C7U0	ELFN1_HUMAN	ELFN1	Protein ELFN1				237724	230763	357975
P0C7V8	DC8L2_HUMAN	DCAF8L2	DDB1- and CUL4-associated factor 8-like protein 2				1.79E+06	1.77E+06	1.68E+06
P0C870	JMJD7_HUMAN	JMJD7	Bifunctional peptidase and (3S)-lysyl hydroxylase JMJD7		2.18E+06	2.62E+06		904468	3.05E+06
P0CAP1-11	MYZAP_HUMAN	MYZAP	Isoform 11 of Myocardial zonula adherens protein					199695	239236
P0CAP2	GRL1A_HUMAN	POLR2M	DNA-directed RNA polymerase II subunit GRINL1A	7.26E+06	9.72E+06	9.50E+06	2.90E+06	2.25E+06	3.71E+06
P0CB38	PAB4L_HUMAN	PABPC4L	Polyadenylate-binding protein 4-like				4.85E+06	3.62E+06	4.76E+06
P0CG12	DERPC_HUMAN	DERPC	Decreased expression in renal and prostate cancer protein	3.49E+08	3.06E+08	2.69E+08	2.52E+08	1.93E+08	2.80E+08
P0CG13	CTF8_HUMAN	CHTF8	Chromosome transmission fidelity protein 8 homolog	3.69E+06	4.73E+06	7.73E+06	4.53E+06	3.47E+06	2.98E+06
P0CG29;P0CG30	GST2_HUMAN;GSTT2_HUMAN	GSTT2;GSTT2B	Glutathione S-transferase theta-2
P0CI26;A6NDI0;P0CI25	TR49B_HUMAN;TR49C_HUMAN;TRI49_HUMAN	TRIM49;TRIM49B;TRIM49C	Putative tripartite motif-containing protein 49B				5.68E+07
P0CJ78	ZN865_HUMAN	ZNF865	Zinc finger protein 865	5.15E+06	1.17E+07	8.31E+06	2.20E+07	2.07E+07	2.52E+07
P0CJ79	ZN888_HUMAN	ZNF888	Zinc finger protein 888	3.30E+06	3.99E+06	3.24E+06	2.53E+06	2.06E+06	1.57E+06
P0CK96	S352B_HUMAN	SLC35E2B	Solute carrier family 35 member E2B				205394	166740	181547
P0CW24	PNM6A_HUMAN	PNMA6A	Paraneoplastic antigen-like protein 6A				261793	285487	575264
P0DI81;P0DI81-3;P0DI82	TPC2A_HUMAN;TPC2B_HUMAN	TRAPPC2;TRAPPC2B	Trafficking protein particle complex subunit 2
P0DI83	NARR_HUMAN	RAB34	Ras-related protein Rab-34, isoform NARR				8.19E+06	5.51E+06	6.17E+06
P0DJ07	PT100_HUMAN	PET100	Protein PET100 homolog, mitochondrial					1.34E+07	2.05E+07
P0DMM9;P0DMM9-3;P0DMN0	ST1A3_HUMAN;ST1A4_HUMAN	SULT1A3;SULT1A4	Sulfotransferase 1A3
P0DMU9;P0DMV1;P0DMV2;Q5DJT8	CT452_HUMAN;CT458_HUMAN;CT459_HUMAN;CT45A_HUMAN	CT45A10;CT45A2;CT45A8;CT45A9	Cancer/testis antigen family 45 member A10				9.19E+07	8.76E+07	9.84E+07
P0DMV8;P0DMV9	HS71A_HUMAN;HS71B_HUMAN	HSPA1A;HSPA1B	Heat shock 70 kDa protein 1A	8.24E+08	8.50E+08	7.63E+08	2.27E+08	2.15E+08	2.78E+08
P0DMW3	SIML1_HUMAN	SMIM10L1	Small integral membrane protein 10-like protein 1
P0DP23;P0DP24;P0DP25	CALM1_HUMAN;CALM2_HUMAN;CALM3_HUMAN	CALM1;CALM2;CALM3	Calmodulin-1	6.82E+08	3.26E+08	8.68E+08	4.58E+08	2.79E+08	4.13E+08
P0DP58;Q5IS42	LYNX1_HUMAN;LYNX1_PANTR	LYNX1	Ly-6/neurotoxin-like protein 1
P0DP91	ERPG3_HUMAN	ERCC6	Chimeric ERCC6-PGBD3 protein	2.91E+07	4.22E+07	4.51E+07	6.08E+07	5.72E+07	8.04E+07
P0DPB5	RPC22_HUMAN	POLR1D	Protein POLR1D, isoform 2	1.80E+06	4.37E+06	2.14E+06	433338	1.49E+06
P0DPB6	RPAC2_HUMAN	POLR1D	DNA-directed RNA polymerases I and III subunit RPAC2	2.53E+08	3.01E+08	2.91E+08	8.47E+07	8.72E+07	1.07E+08
P0DPD7	EFMT4_HUMAN	EEF1AKMT4	EEF1A lysine methyltransferase 4
P0DPI2	GAL3A_HUMAN	GATD3	Glutamine amidotransferase-like class 1 domain-containing protein 3, mitochondrial	1.39E+06	4.22E+06	2.25E+06
P0DTE7;P0DTE8;P0DUB6;cRAP-P04745	AMY1A_HUMAN;AMY1B_HUMAN;AMY1C_HUMAN;cRAP-AMY1_HUMAN	AMY1A;AMY1B;AMY1C;cRAP-AMY1A	Alpha-amylase 1B
P0DTL5	TM276_HUMAN	TMEM276	Transmembrane protein 276
P0DTL6	ZTRF1_HUMAN	ZFTRAF1	Zinc finger TRAF-type-containing protein 1	3.45E+07	4.61E+07	4.73E+07
P10070	GLI2_HUMAN	GLI2	Zinc finger protein GLI2				9.08E+06	9.63E+06	1.11E+07
P10071;Q5IS56	GLI3_HUMAN;GLI3_PANTR	GLI3	Transcriptional activator GLI3		3.99E+07		6.36E+07	6.11E+07	5.96E+07
P10074	TZAP_HUMAN	ZBTB48	Telomere zinc finger-associated protein	547326	525926	822571	816549		434946
P10109	ADX_HUMAN	FDX1	Adrenodoxin, mitochondrial		967443
P10114	RAP2A_HUMAN	RAP2A	Ras-related protein Rap-2a		935890		1.84E+06	2.64E+06	2.07E+06
P10124	SRGN_HUMAN	SRGN	Serglycin
P10155;P10155-3;P10155-4;P10155-5	RO60_HUMAN	RO60	RNA-binding protein RO60	8.63E+07	1.55E+08	1.22E+08	2.12E+07	2.26E+07	3.08E+07
P10176	COX8A_HUMAN	COX8A	Cytochrome c oxidase subunit 8A, mitochondrial			37762.9	24283.4
P10243;P10243-2	MYBA_HUMAN	MYBL1	Myb-related protein A
P10244	MYBB_HUMAN	MYBL2	Myb-related protein B	1.03E+07	1.47E+07	1.37E+07	1.10E+07	1.14E+07	1.14E+07
P10253	LYAG_HUMAN	GAA	Lysosomal alpha-glucosidase
P10276-2	RARA_HUMAN	RARA	Isoform Alpha-2 of Retinoic acid receptor alpha	4.61E+06	3.70E+06	3.65E+06	3.60E+06	3.87E+06	4.60E+06
P10301	RRAS_HUMAN	RRAS	Ras-related protein R-Ras	4.34E+06	4.46E+06	3.11E+06	1.51E+07	2.00E+07	2.40E+07
P10321	HLAC_HUMAN	HLA-C	HLA class I histocompatibility antigen, C alpha chain	9.20E+06	3.59E+06	5.99E+06	3.88E+06	5.62E+06	1.00E+07
P10398	ARAF_HUMAN	ARAF	Serine/threonine-protein kinase A-Raf	5.94E+06	1.38E+07	1.40E+07	1.81E+07	3.22E+07	1.72E+07
P10412	H14_HUMAN	H1-4	Histone H1.4	4.10E+10	4.55E+10	4.00E+10	4.11E+10	4.79E+10	3.91E+10
P10415;P10415-2	BCL2_HUMAN	BCL2	Apoptosis regulator Bcl-2					203899	370290
P10451-5	OSTP_HUMAN	SPP1	Isoform 2 of Osteopontin					3.83E+06
P10515	ODP2_HUMAN	DLAT	Dihydrolipoyllysine-residue acetyltransferase component of pyruvate dehydrogenase complex, mitochondrial	1.18E+07	1.48E+07	1.19E+07	4.10E+06	3.96E+06	6.46E+06
P10586;P10586-2	PTPRF_HUMAN	PTPRF	Receptor-type tyrosine-protein phosphatase F	2.93E+07	3.45E+07	2.98E+07	1.59E+07	1.92E+07	3.03E+07
P10588	NR2F6_HUMAN	NR2F6	Nuclear receptor subfamily 2 group F member 6	2.04E+07	2.91E+07	1.74E+07	7.30E+06	5.47E+06	5.85E+06
P10589	COT1_HUMAN	NR2F1	COUP transcription factor 1	4.68E+07	5.00E+07	4.53E+07
P10599;cRAP-P10599	THIO_HUMAN;cRAP-THIO_HUMAN	TXN;cRAP-TXN	Thioredoxin	2.74E+08	4.49E+08	4.77E+08	1.59E+08	1.10E+08	1.92E+08
P10600;P10600-2	TGFB3_HUMAN	TGFB3	Transforming growth factor beta-3 proprotein
P10606	COX5B_HUMAN	COX5B	Cytochrome c oxidase subunit 5B, mitochondrial	3.56E+07	5.76E+07	3.90E+07	1.88E+08	2.56E+08	3.91E+08
P10619;P10619-2	PPGB_HUMAN	CTSA	Lysosomal protective protein	3.35E+06	4.32E+06	4.19E+06	6.86E+06	6.34E+06	7.43E+06
P10620	MGST1_HUMAN	MGST1	Microsomal glutathione S-transferase 1	9.68E+07	1.23E+08	9.20E+07	2.02E+07	3.65E+07	4.05E+07
P10636-2;P10636-4;P10636-5	TAU_HUMAN	MAPT	Isoform Fetal-tau of Microtubule-associated protein tau				8.53E+07	8.21E+07	7.01E+07
P10636;P10636-9;cRAP-P10636	TAU_HUMAN;cRAP-TAU_HUMAN	MAPT;cRAP-MAPT	Microtubule-associated protein tau
P10644	KAP0_HUMAN	PRKAR1A	cAMP-dependent protein kinase type I-alpha regulatory subunit	1.75E+07	1.28E+07	1.62E+07	3.67E+06	6.34E+06	6.15E+06
P10644-2	KAP0_HUMAN	PRKAR1A	Isoform 2 of cAMP-dependent protein kinase type I-alpha regulatory subunit
P10646	TFPI1_HUMAN	TFPI	Tissue factor pathway inhibitor	6.85E+06	6.43E+06		4.07E+06	5.13E+06	5.30E+06
P10746	HEM4_HUMAN	UROS	Uroporphyrinogen-III synthase
P10768	ESTD_HUMAN	ESD	S-formylglutathione hydrolase	5.88E+06
P10809	CH60_HUMAN	HSPD1	60 kDa heat shock protein, mitochondrial	5.62E+08	8.16E+08	8.26E+08	5.02E+07	4.85E+07	6.35E+07
P10827-2	THA_HUMAN	THRA	Isoform Alpha-1 of Thyroid hormone receptor alpha	1.17E+07	2.00E+07	1.66E+07	2.07E+06	1.80E+06	2.70E+06
P10909;P10909-2;P10909-4;P10909-5;P10909-6	CLUS_HUMAN	CLU	Clusterin	9.67E+06	1.34E+07	1.37E+07	8.76E+06	1.61E+07	2.30E+07
P10914	IRF1_HUMAN	IRF1	Interferon regulatory factor 1	1.24E+07	1.22E+07	1.18E+07	1.90E+06	3.62E+06	4.47E+06
P10915	HPLN1_HUMAN	HAPLN1	Hyaluronan and proteoglycan link protein 1				1.06E+07	1.15E+07	1.36E+07
P11021	BIP_HUMAN	HSPA5	Endoplasmic reticulum chaperone BiP	6.09E+08	7.23E+08	7.31E+08	5.71E+08	5.74E+08	7.22E+08
P11047	LAMC1_HUMAN	LAMC1	Laminin subunit gamma-1	7.04E+06	9.14E+06	8.76E+06	8.39E+07	8.94E+07	1.05E+08
P11117	PPAL_HUMAN	ACP2	Lysosomal acid phosphatase				2.70E+06	2.65E+06	3.51E+06
P11137-4	MTAP2_HUMAN	MAP2	Isoform 4 of Microtubule-associated protein 2				4.41E+06	5.14E+06
P11137;P11137-3	MTAP2_HUMAN	MAP2	Microtubule-associated protein 2				2.49E+07	2.74E+07	3.08E+07
P11142	HSP7C_HUMAN	HSPA8	Heat shock cognate 71 kDa protein	2.91E+09	4.58E+09	3.96E+09	1.73E+09	1.89E+09	1.91E+09
P11166	GTR1_HUMAN	SLC2A1	Solute carrier family 2, facilitated glucose transporter member 1	1.81E+07	2.28E+07	1.88E+07	1.47E+08	1.42E+08	1.81E+08
P11168	GTR2_HUMAN	SLC2A2	Solute carrier family 2, facilitated glucose transporter member 2
P11169	GTR3_HUMAN	SLC2A3	Solute carrier family 2, facilitated glucose transporter member 3				2.77E+06	2.49E+06	3.98E+06
P11171;P11171-2	EPB41_HUMAN	EPB41	Protein 4.1	1.58E+08	1.16E+08	1.49E+08	1.08E+08	9.69E+07	1.18E+08
P11172	UMPS_HUMAN	UMPS	Uridine 5'-monophosphate synthase	2.99E+07	5.14E+07	5.00E+07	4.97E+06	8.57E+06	4.57E+06
P11177;P11177-2	ODPB_HUMAN	PDHB	Pyruvate dehydrogenase E1 component subunit beta, mitochondrial	1.73E+07	2.90E+07	1.93E+07	4.95E+06	5.56E+06	1.28E+07
P11182	ODB2_HUMAN	DBT	Lipoamide acyltransferase component of branched-chain alpha-keto acid dehydrogenase complex, mitochondrial	3.49E+07	3.56E+07	3.41E+07	6.46E+07	4.70E+07	5.62E+07
P11216	PYGB_HUMAN	PYGB	Glycogen phosphorylase, brain form	6.28E+06	6.94E+06	8.06E+06	6.51E+06	5.81E+06	5.98E+06
P11233	RALA_HUMAN	RALA	Ras-related protein Ral-A	8.75E+07	7.36E+07	8.84E+07	6.77E+07	5.19E+07	8.72E+07
P11234-3	RALB_HUMAN	RALB	Isoform 3 of Ras-related protein Ral-B	1.28E+07	2.93E+06	4.32E+06	3.96E+06	4.22E+06	8.96E+06
P11274	BCR_HUMAN	BCR	Breakpoint cluster region protein	1.38E+07	2.61E+07	1.93E+07
P11277;P11277-2;P11277-3	SPTB1_HUMAN	SPTB	Spectrin beta chain, erythrocytic				3.65E+06	2.80E+06	3.91E+06
P11279	LAMP1_HUMAN	LAMP1	Lysosome-associated membrane glycoprotein 1		1.03E+07		3.76E+07	3.63E+07	4.88E+07
P11309-2;P11309	PIM1_HUMAN	PIM1	Serine/threonine-protein kinase pim-1
P11310;P11310-2	ACADM_HUMAN	ACADM	Medium-chain specific acyl-CoA dehydrogenase, mitochondrial	1.51E+07	1.75E+07	1.73E+07	1.99E+06	1.31E+06	1.42E+06
P11362;P11362-14;P11362-19;P11362-2;P11362-20;P11362-21;P11362-3;P11362-4;P11362-5;P11362-6;P11362-7	FGFR1_HUMAN	FGFR1	Fibroblast growth factor receptor 1				5.77E+06	7.59E+06	8.59E+06
P11387	TOP1_HUMAN	1	DNA topoisomerase 1	2.62E+09	3.16E+09	2.64E+09	7.17E+08	7.58E+08	7.91E+08
P11388-3;P11388;P11388-4	TOP2A_HUMAN	TOP2A	DNA topoisomerase 2-alpha	1.14E+09	1.39E+09	1.18E+09	7.92E+08	8.91E+08	1.04E+09
P11413-2;P11413;P11413-3	G6PD_HUMAN	G6PD	Glucose-6-phosphate 1-dehydrogenase	9.67E+06	1.06E+07	1.31E+07	9.12E+06	1.09E+07	1.06E+07
P11441	UBL4A_HUMAN	UBL4A	Ubiquitin-like protein 4A	4.48E+06
P11465;Q9UQ72-2;Q16557;Q9UQ72	PSG11_HUMAN;PSG2_HUMAN;PSG3_HUMAN	PSG11;PSG2;PSG3	Pregnancy-specific beta-1-glycoprotein 2
P11473;P11473-2	VDR_HUMAN	VDR	Vitamin D3 receptor	3.18E+07	3.22E+07	4.28E+07
P11474	ERR1_HUMAN	ESRRA	Steroid hormone receptor ERR1	9.27E+07	1.28E+08	1.74E+08	1.53E+07	1.31E+07	1.78E+07
P11474-2	ERR1_HUMAN	ESRRA	Isoform 2 of Steroid hormone receptor ERR1	279894	400625	431241
P11498	PYC_HUMAN	PC	Pyruvate carboxylase, mitochondrial						3.41E+06
P11532-14;P11532-15	DMD_HUMAN	DMD	Isoform 8 of Dystrophin
P11532;P11532-11;P11532-4	DMD_HUMAN	DMD	Dystrophin
P11586	C1TC_HUMAN	MTHFD1	C-1-tetrahydrofolate synthase, cytoplasmic	1.63E+09	1.64E+09	1.79E+09	1.87E+09	1.63E+09	1.61E+09
P11717	MPRI_HUMAN	IGF2R	Cation-independent mannose-6-phosphate receptor	3.07E+07	3.57E+07	2.56E+07	1.92E+08	1.91E+08	2.34E+08
P11766	ADHX_HUMAN	ADH5	Alcohol dehydrogenase class-3	1.68E+07	3.27E+07	2.02E+07
P11802	CDK4_HUMAN	CDK4	Cyclin-dependent kinase 4	5.20E+06	1.36E+07	9.47E+06		4.74E+06	4.13E+06
P11831	SRF_HUMAN	SRF	Serum response factor
P11908;P11908-2	PRPS2_HUMAN	PRPS2	Ribose-phosphate pyrophosphokinase 2	1.61E+08	2.67E+08	3.62E+08	2.15E+07	3.05E+07	4.29E+07
P11926	DCOR_HUMAN	ODC1	Ornithine decarboxylase		5.02E+06
P11940	PABP1_HUMAN	PABPC1	Polyadenylate-binding protein 1	1.29E+09	1.17E+09	1.11E+09	1.36E+09	1.47E+09	1.34E+09
P12004	PCNA_HUMAN	PCNA	Proliferating cell nuclear antigen	2.00E+09	2.73E+09	2.57E+09	1.68E+08	1.87E+08	1.78E+08
P12081;P12081-4;cRAP-P12081	HARS1_HUMAN;cRAP-SYHC_HUMAN	HARS1;cRAP-HARS	Histidine--tRNA ligase, cytoplasmic	1.59E+08	2.21E+08	2.01E+08	2.06E+08	1.64E+08	1.65E+08
P12107;P12107-2;P12107-3;P12107-4	COBA1_HUMAN	COL11A1	Collagen alpha-1(XI) chain				1.72E+07	1.10E+07	1.27E+07
P12109	CO6A1_HUMAN	COL6A1	Collagen alpha-1(VI) chain	983612	1.81E+06	1.73E+06	1.26E+07	1.63E+07	1.24E+07
P12110;P12110-2;P12110-3	CO6A2_HUMAN	COL6A2	Collagen alpha-2(VI) chain				1.02E+07	1.02E+07	1.11E+07
P12111;P12111-2	CO6A3_HUMAN	COL6A3	Collagen alpha-3(VI) chain				1.89E+08	1.61E+08	1.77E+08
P12235	ADT1_HUMAN	SLC25A4	ADP/ATP translocase 1	1.25E+08	1.15E+08	1.31E+08	4.54E+07	4.18E+07	6.32E+07
P12236	ADT3_HUMAN	SLC25A6	ADP/ATP translocase 3	812990	579411	1.80E+06	2.38E+07	4.15E+07	2.83E+07
P12259	FA5_HUMAN	F5	Coagulation factor V	2.16E+08	2.61E+08	2.51E+08	1.37E+07	2.95E+07	3.29E+07
P12268	IMDH2_HUMAN	IMPDH2	Inosine-5'-monophosphate dehydrogenase 2	7.08E+07	1.10E+08	9.60E+07	6.95E+07	5.48E+07	5.20E+07
P12270	TPR_HUMAN	TPR	Nucleoprotein TPR	5.98E+08	9.43E+08	9.07E+08	2.31E+08	2.20E+08	2.49E+08
P12277	KCRB_HUMAN	CKB	Creatine kinase B-type					834869
P12429	ANXA3_HUMAN	ANXA3	Annexin A3	3.27E+07
P12532	KCRU_HUMAN	CKMT1A	Creatine kinase U-type, mitochondrial	1.63E+08	1.52E+08	1.62E+08	6.13E+07	4.74E+07	4.25E+07
P12694	ODBA_HUMAN	BCKDHA	2-oxoisovalerate dehydrogenase subunit alpha, mitochondrial	6.44E+07	7.52E+07	6.30E+07	9.86E+07	8.49E+07	1.13E+08
P12755	SKI_HUMAN	SKI	Ski oncogene	8.61E+07	1.24E+08	9.48E+07	2.44E+06	4.42E+06	4.55E+06
P12757;P12757-5	SKIL_HUMAN	SKIL	Ski-like protein	1.79E+08	2.43E+08	2.78E+08	4.41E+07	2.95E+07	4.51E+07
P12814-3	ACTN1_HUMAN	ACTN1	Isoform 3 of Alpha-actinin-1	2.17E+08	2.24E+08	1.82E+08	1.28E+09	1.19E+09	1.42E+09
P12821;P12821-2	ACE_HUMAN	ACE	Angiotensin-converting enzyme
P12830;P12830-2	CADH1_HUMAN	CDH1	Cadherin-1				6.11E+07	3.08E+07	5.11E+07
P12931;P12931-2;P12931-3	SRC_HUMAN	SRC	Proto-oncogene tyrosine-protein kinase Src	3.99E+08	2.61E+08	2.79E+08	4.01E+08	4.43E+08	4.19E+08
P12955	PEPD_HUMAN	PEPD	Xaa-Pro dipeptidase	3.61E+06	6.59E+06	3.99E+06	2.35E+06
P12956	XRCC6_HUMAN	XRCC6	X-ray repair cross-complementing protein 6	1.14E+09	1.21E+09	1.21E+09	7.10E+08	6.51E+08	7.23E+08
P13010	XRCC5_HUMAN	XRCC5	X-ray repair cross-complementing protein 5	1.80E+09	2.74E+09	2.48E+09	8.58E+08	8.88E+08	1.02E+09
P13051	UNG_HUMAN	UNG	Uracil-DNA glycosylase	1.54E+08	2.10E+08	1.90E+08	3.28E+07	2.85E+07	3.78E+07
P13051-2	UNG_HUMAN	UNG	Isoform 1 of Uracil-DNA glycosylase	835866	387154	409648	211828	302255	261867
P13056	NR2C1_HUMAN	NR2C1	Nuclear receptor subfamily 2 group C member 1	1.23E+08	1.64E+08	1.61E+08	2.56E+07	1.97E+07	2.60E+07
P13073	COX41_HUMAN	COX4I1	Cytochrome c oxidase subunit 4 isoform 1, mitochondrial	4.31E+07	3.76E+07	4.42E+07	1.40E+08	2.19E+08	3.65E+08
P13196	HEM1_HUMAN	ALAS1	5-aminolevulinate synthase, non-specific, mitochondrial	3.89E+07	5.14E+07	5.27E+07	7.68E+06	1.16E+07	1.94E+07
P13284	GILT_HUMAN	IFI30	Gamma-interferon-inducible lysosomal thiol reductase
P13378;P13378-2;P13378-3	HXD8_HUMAN	HOXD8	Homeobox protein Hox-D8					2.90E+06
P13473;P13473-2;P13473-3	LAMP2_HUMAN	LAMP2	Lysosome-associated membrane glycoprotein 2					912093
P13489	RINI_HUMAN	RNH1	Ribonuclease inhibitor	1.04E+07	2.09E+07	2.14E+07		1.82E+06	3.02E+06
P13497	BMP1_HUMAN	BMP1	Bone morphogenetic protein 1	5.23E+06	2.02E+07		2.81E+07	3.07E+07	4.16E+07
P13498	CY24A_HUMAN	CYBA	Cytochrome b-245 light chain	2.05E+07	1.49E+07	9.14E+06
P13591-1	NCAM1_HUMAN	NCAM1	Isoform 2 of Neural cell adhesion molecule 1				8.81E+06	9.61E+06	9.47E+06
P13591-5	NCAM1_HUMAN	NCAM1	Isoform 5 of Neural cell adhesion molecule 1
P13598	ICAM2_HUMAN	ICAM2	Intercellular adhesion molecule 2
P13611	CSPG2_HUMAN	VCAN	Versican core protein
P13612	ITA4_HUMAN	ITGA4	Integrin alpha-4
P13631	RARG_HUMAN	RARG	Retinoic acid receptor gamma	9.74E+06	1.35E+07	1.57E+07	3.97E+06	3.22E+06	5.39E+06
P13637;P13637-2;P13637-3	AT1A3_HUMAN	ATP1A3	Sodium/potassium-transporting ATPase subunit alpha-3
P13639	EF2_HUMAN	EEF2	Elongation factor 2	4.00E+08	3.89E+08	3.57E+08	2.82E+08	2.86E+08	3.08E+08
P13645;cRAP-P13645	K1C10_HUMAN;cRAP-K1C10_HUMAN	KRT10;cRAP-KRT10	Keratin, type I cytoskeletal 10	2.96E+09		2.30E+07	4.68E+07		2.81E+08
P13647	K2C5_HUMAN	KRT5	Keratin, type II cytoskeletal 5	1.54E+08			6.31E+06	3.62E+06	1.93E+07
P13667	PDIA4_HUMAN	PDIA4	Protein disulfide-isomerase A4	7.03E+06	9.80E+06	1.03E+07	1.38E+07	1.23E+07	9.29E+06
P13674	P4HA1_HUMAN	P4HA1	Prolyl 4-hydroxylase subunit alpha-1	3.29E+06	3.44E+06	3.23E+06	3.57E+07	3.39E+07	4.05E+07
P13682	ZNF35_HUMAN	ZNF35	Zinc finger protein 35	7.01E+07	1.38E+08	1.43E+08	2.48E+07	1.96E+07
P13693	TCTP_HUMAN	TPT1	Translationally-controlled tumor protein	2.86E+08	5.12E+08	3.26E+08	3.22E+07	4.64E+07	3.48E+07
P13716;P13716-2	HEM2_HUMAN	ALAD	Delta-aminolevulinic acid dehydratase
P13747	HLAE_HUMAN	HLA-E	HLA class I histocompatibility antigen, alpha chain E				2.29E+06	4.39E+06	4.98E+06
P13796	PLSL_HUMAN	LCP1	Plastin-2	1.10E+07	1.64E+07	1.36E+07	3.74E+06	2.81E+06	4.58E+06
P13797	PLST_HUMAN	PLS3	Plastin-3	9.77E+06	4.19E+06	8.67E+06	4.71E+06	4.36E+06	4.61E+06
P13798	ACPH_HUMAN	APEH	Acylamino-acid-releasing enzyme	4.89E+06	6.72E+06	5.58E+06	709924	1.49E+06	1.11E+06
P13804	ETFA_HUMAN	ETFA	Electron transfer flavoprotein subunit alpha, mitochondrial	2.50E+07	3.37E+07	3.62E+07	3.60E+06	5.18E+06	3.75E+06
P13807;P13807-2	GYS1_HUMAN	GYS1	Glycogen [starch] synthase, muscle	9.69E+06	9.08E+06	1.39E+07
P13861;P13861-2	KAP2_HUMAN	PRKAR2A	cAMP-dependent protein kinase type II-alpha regulatory subunit	9.45E+07	7.09E+07	1.07E+08	1.04E+08	1.02E+08	1.29E+08
P13929;P13929-3	ENOB_HUMAN	ENO3	Beta-enolase
P13984	T2FB_HUMAN	GTF2F2	General transcription factor IIF subunit 2	2.70E+08	3.00E+08	3.12E+08	7.01E+07	6.46E+07	6.76E+07
P13987;P13987-2	CD59_HUMAN	CD59	CD59 glycoprotein	1.52E+08	7.49E+07	8.98E+07	7.02E+08	8.96E+08	8.40E+08
P13994	YJU2B_HUMAN	YJU2B	Probable splicing factor YJU2B	3.80E+07	5.41E+07	5.08E+07	1.28E+07	1.36E+07	1.45E+07
P13995	MTDC_HUMAN	MTHFD2	Bifunctional methylenetetrahydrofolate dehydrogenase/cyclohydrolase, mitochondrial	5.10E+08	7.45E+08	7.70E+08	2.06E+08	2.11E+08	2.46E+08
P14174	MIF_HUMAN	MIF	Macrophage migration inhibitory factor	1.67E+07	3.32E+07	3.54E+07	9.89E+06	7.59E+06	1.30E+07
P14209;P14209-3	CD99_HUMAN	CD99	CD99 antigen
P14314;P14314-2	GLU2B_HUMAN	PRKCSH	Glucosidase 2 subunit beta	6.22E+06	1.13E+07	1.35E+07	6.23E+06	4.90E+06	7.52E+06
P14316;P14316-2	IRF2_HUMAN	IRF2	Interferon regulatory factor 2	1.43E+08	2.51E+08	2.09E+08	3.58E+07	2.78E+07	4.09E+07
P14324;P14324-2	FPPS_HUMAN	FDPS	Farnesyl pyrophosphate synthase	5.70E+06	6.05E+06	4.29E+06	1.56E+06		2.33E+06
P14373	TRI27_HUMAN	TRIM27	Zinc finger protein RFP	2.59E+08	4.17E+08	4.00E+08	4.75E+07	5.16E+07	4.77E+07
P14384	CBPM_HUMAN	CPM	Carboxypeptidase M				6.38E+06	5.60E+06	6.08E+06
P14406	CX7A2_HUMAN	COX7A2	Cytochrome c oxidase subunit 7A2, mitochondrial	5.97E+07	5.72E+07	6.38E+07	2.54E+08	3.00E+08	6.73E+08
P14543;P14543-2	NID1_HUMAN	NID1	Nidogen-1				2.15E+07	2.84E+07	3.32E+07
P14550	AK1A1_HUMAN	AKR1A1	Aldo-keto reductase family 1 member A1	7.84E+07	8.84E+07	8.28E+07	7.93E+06	2.55E+07	7.60E+06
P14618	KPYM_HUMAN	PKM	Pyruvate kinase PKM	3.12E+08	3.46E+08	3.42E+08	2.23E+08	2.29E+08	2.43E+08
P14618-2	KPYM_HUMAN	PKM	Isoform M1 of Pyruvate kinase PKM	363288	393890	277103
P14621	ACYP2_HUMAN	ACYP2	Acylphosphatase-2
P14625	ENPL_HUMAN	HSP90B1	Endoplasmin	1.54E+08	1.68E+08	1.77E+08	1.85E+08	1.71E+08	2.31E+08
P14635	CCNB1_HUMAN	CCNB1	G2/mitotic-specific cyclin-B1	2.92E+08	4.24E+08	2.67E+08	2.08E+08	2.30E+08	2.07E+08
P14649	MYL6B_HUMAN	MYL6B	Myosin light chain 6B	6.89E+08	1.05E+09	7.55E+08	9.46E+08	7.61E+08	9.16E+08
P14672;P14672-2	GLUT4_HUMAN	SLC2A4	Solute carrier family 2, facilitated glucose transporter member 4					248537
P14678;P14678-2;P14678-3	RSMB_HUMAN	SNRPB	Small nuclear ribonucleoprotein-associated proteins B and B'	1.45E+09	2.30E+09	1.90E+09	4.11E+08	3.98E+08	4.64E+08
P14735	IDE_HUMAN	IDE	Insulin-degrading enzyme	9.80E+06	1.30E+07	1.69E+07	4.62E+06	4.08E+06	5.30E+06
P14780	MMP9_HUMAN	MMP9	Matrix metalloproteinase-9				1.26E+06	1.08E+06	1.53E+06
P14854	CX6B1_HUMAN	COX6B1	Cytochrome c oxidase subunit 6B1	4.63E+07	1.38E+07	2.62E+07	1.08E+08	1.69E+08	2.12E+08
P14859-3;P14859;P14859-2;P14859-4;P14859-5;P14859-6	PO2F1_HUMAN	POU2F1	POU domain, class 2, transcription factor 1	1.39E+08	1.54E+08	2.24E+08	4.44E+07	4.37E+07	5.26E+07
P14866	HNRPL_HUMAN	HNRNPL	Heterogeneous nuclear ribonucleoprotein L	1.23E+10	1.50E+10	1.45E+10	3.86E+09	3.68E+09	4.29E+09
P14868	SYDC_HUMAN	DARS1	Aspartate--tRNA ligase, cytoplasmic	1.05E+08	9.50E+07	1.35E+08	1.21E+08	9.71E+07	1.09E+08
P14921	ETS1_HUMAN	ETS1	Protein C-ets-1	2.35E+07	4.08E+07	3.52E+07
P14923	PLAK_HUMAN	JUP	Junction plakoglobin	1.00E+07	1.39E+07	1.77E+07	4.82E+08	3.97E+08	4.80E+08
P14927	QCR7_HUMAN	UQCRB	Cytochrome b-c1 complex subunit 7	1.24E+07	1.43E+07	1.34E+07	5.87E+07	5.31E+07	9.60E+07
P15056	BRAF_HUMAN	BRAF	Serine/threonine-protein kinase B-raf
P15104	GLNA_HUMAN	GLUL	Glutamine synthetase	2.81E+06	3.65E+06
P15121	ALDR_HUMAN	AKR1B1	Aldo-keto reductase family 1 member B1	1.23E+06	1.10E+06	1.06E+06	290296	310630	1.75E+06
P15144	AMPN_HUMAN	ANPEP	Aminopeptidase N
P15151;P15151-2;P15151-3;P15151-4	PVR_HUMAN	PVR	Poliovirus receptor
P15153	RAC2_HUMAN	RAC2	Ras-related C3 botulinum toxin substrate 2
P15170-2;P15170-3	ERF3A_HUMAN	GSPT1	Isoform 2 of Eukaryotic peptide chain release factor GTP-binding subunit ERF3A	3.07E+07	3.55E+07	3.56E+07	7.59E+06	1.17E+07	8.99E+06
P15260	INGR1_HUMAN	IFNGR1	Interferon gamma receptor 1
P15289;P15289-2	ARSA_HUMAN	ARSA	Arylsulfatase A				1.28E+06	915013	1.23E+06
P15291	B4GT1_HUMAN	B4GALT1	Beta-1,4-galactosyltransferase 1	1.68E+07	4.18E+07	3.04E+07	7.38E+07	5.91E+07	5.02E+07
P15311	EZRI_HUMAN	EZR	Ezrin	1.19E+09	1.40E+09	1.41E+09	2.80E+09	2.87E+09	3.10E+09
P15328	FOLR1_HUMAN	FOLR1	Folate receptor alpha				9.65E+06	1.03E+07	2.05E+07
P15336;P15336-5	ATF2_HUMAN	ATF2	Cyclic AMP-dependent transcription factor ATF-2	4.05E+07	9.18E+07	9.10E+07	2.12E+07	1.50E+07	2.08E+07
P15374	UCHL3_HUMAN	UCHL3	Ubiquitin carboxyl-terminal hydrolase isozyme L3	5.18E+06	4.80E+06	5.31E+06
P15407	FOSL1_HUMAN	FOSL1	Fos-related antigen 1	2.51E+08	4.33E+08	3.53E+08	9.50E+06	1.35E+07	1.24E+07
P15408	FOSL2_HUMAN	FOSL2	Fos-related antigen 2	8.72E+06	7.22E+06	7.79E+06	1.47E+08	8.78E+07	1.55E+08
P15509;P15509-2;P15509-3;P15509-5;P15509-7;P15509-4;P15509-6	CSF2R_HUMAN	CSF2RA	Granulocyte-macrophage colony-stimulating factor receptor subunit alpha
P15529-2;P15529-3;P15529-4;P15529-5;P15529-6;P15529-7	MCP_HUMAN	CD46	Isoform B of Membrane cofactor protein						1.69E+07
P15529;P15529-10;P15529-11;P15529-12;P15529-13;P15529-14;P15529-15	MCP_HUMAN	CD46	Membrane cofactor protein
P15531;P15531-2	NDKA_HUMAN	NME1	Nucleoside diphosphate kinase A	338744	294836	285363	1.25E+06	2.24E+06	2.24E+06
P15559-3	NQO1_HUMAN	NQO1	Isoform 3 of NAD(P)H dehydrogenase [quinone] 1	1.20E+07	8.80E+06	2.91E+07
P15559;P15559-2;cRAP-P15559	NQO1_HUMAN;cRAP-NQO1_HUMAN	NQO1;cRAP-NQO1	NAD(P)H dehydrogenase [quinone] 1
P15586;P15586-2	GNS_HUMAN	GNS	N-acetylglucosamine-6-sulfatase	4.68E+06	4.65E+06	1.01E+07	1.49E+07	1.99E+07	2.79E+07
P15621;P15621-3;P15621-2	ZNF44_HUMAN	ZNF44	Zinc finger protein 44	4.82E+06	8.20E+06	1.48E+07	1.25E+06	971253	1.09E+06
P15622-3	ZN250_HUMAN	ZNF250	Isoform 3 of Zinc finger protein 250	1.27E+07	2.50E+07	7.82E+06	4.46E+06	3.45E+06	4.26E+06
P15692;P15692-11;P15692-14;P15692-15;P15692-16;P15692-17;P15692-1;P15692-2;P15692-3;P15692-4;P15692-5;P15692-8	VEGFA_HUMAN	VEGFA	Vascular endothelial growth factor A, long form
P15735;P15735-2	PHKG2_HUMAN	PHKG2	Phosphorylase b kinase gamma catalytic chain, liver/testis isoform
P15822	ZEP1_HUMAN	HIVEP1	Zinc finger protein 40	2.15E+07	2.33E+07	2.01E+07	1.38E+07	1.47E+07	1.63E+07
P15848	ARSB_HUMAN	ARSB	Arylsulfatase B
P15880	RS2_HUMAN	RPS2	Small ribosomal subunit protein uS5	1.87E+09	1.90E+09	1.14E+09	1.56E+09	1.56E+09	1.55E+09
P15882;P15882-3	CHIN_HUMAN	CHN1	N-chimaerin
P15923-2	TFE2_HUMAN	TCF3	Isoform E47 of Transcription factor E2-alpha	5.76E+07	9.88E+07	8.36E+07	3.67E+07	3.05E+07	3.33E+07
P15924	DESP_HUMAN	DSP	Desmoplakin				5.03E+06	8.87E+06	8.91E+06
P15927-3;P15927;P15927-2	RFA2_HUMAN	RPA2	Replication protein A 32 kDa subunit	2.66E+08	2.31E+08	3.96E+08	7.75E+07	6.52E+07	9.41E+07
P15941-6	MUC1_HUMAN	MUC1	Isoform 6 of Mucin-1
P15954	COX7C_HUMAN	COX7C	Cytochrome c oxidase subunit 7C, mitochondrial	7.71E+06	7.06E+06	1.66E+07	7.69E+07	1.17E+08	1.78E+08
P16035	TIMP2_HUMAN	TIMP2	Metalloproteinase inhibitor 2
P16070;P16070-3;P16070-4;P16070-5;P16070-10;P16070-16;P16070-17;P16070-6;P16070-7;P16070-8;P16070-11;P16070-12;P16070-13;P16070-14;P16070-18	CD44_HUMAN	CD44	CD44 antigen	3.16E+07	1.97E+07	2.01E+07	8.27E+07	1.19E+08	1.02E+08
P16083;cRAP-P16083	NQO2_HUMAN;cRAP-NQO2_HUMAN	NQO2;cRAP-NQO2	Ribosyldihydronicotinamide dehydrogenase [quinone]
P16144-2;P16144-4	ITB4_HUMAN	ITGB4	Isoform Beta-4A of Integrin beta-4				2.33E+07	2.25E+07	3.28E+07
P16152	CBR1_HUMAN	CBR1	Carbonyl reductase [NADPH] 1	2.01E+07	3.33E+07	3.29E+07	1.98E+06	1.63E+06	2.15E+06
P16157;P16157-10;P16157-11;P16157-12;P16157-13;P16157-14;P16157-15;P16157-16;P16157-21;P16157-3;P16157-4;P16157-5;P16157-6;P16157-7;P16157-8;P16157-9;P16157-2	ANK1_HUMAN	ANK1	Ankyrin-1
P16219	ACADS_HUMAN	ACADS	Short-chain specific acyl-CoA dehydrogenase, mitochondrial	2.53E+07	3.19E+07	1.59E+07
P16220;P16220-1	CREB1_HUMAN	CREB1	Cyclic AMP-responsive element-binding protein 1	9.92E+07	2.16E+08	8.99E+07	5.06E+07	4.26E+07	4.24E+07
P16260	GDC_HUMAN	SLC25A16	Solute carrier family 25 member 16	8.78E+06	8.44E+06	8.69E+06	4.01E+06	3.60E+06	6.46E+06
P16278;P16278-3	BGAL_HUMAN	GLB1	Beta-galactosidase	5.26E+06	1.03E+07	1.19E+07	1.02E+07	9.89E+06	1.36E+07
P16298;P16298-3;P16298-4	PP2BB_HUMAN	PPP3CB	Serine/threonine-protein phosphatase 2B catalytic subunit beta isoform	1.20E+06	2.48E+06	1.20E+06
P16333	NCK1_HUMAN	NCK1	SH2/SH3 adapter protein NCK1	1.15E+07	1.41E+07	8.80E+06
P16383	GCFC2_HUMAN	GCFC2	Intron Large complex component GCFC2	6.88E+07	1.05E+08	1.30E+08	3.01E+07	2.62E+07	3.67E+07
P16389;P16389-2;P22001;P22001-4;P22460;Q09470	KCNA1_HUMAN;KCNA2_HUMAN;KCNA3_HUMAN;KCNA5_HUMAN	KCNA1;KCNA2;KCNA3;KCNA5	Potassium voltage-gated channel subfamily A member 2
P16415;P16415-2	ZN823_HUMAN	ZNF823	Zinc finger protein 823	1.11E+07	1.42E+07	2.44E+07	1.99E+06	3.72E+06	2.09E+06
P16422	EPCAM_HUMAN	EPCAM	Epithelial cell adhesion molecule
P16435	NCPR_HUMAN	POR	NADPH--cytochrome P450 reductase	4.50E+06	6.52E+06	5.32E+06	1.82E+06	2.81E+06	3.42E+06
P16455	MGMT_HUMAN	MGMT	Methylated-DNA--protein-cysteine methyltransferase	1.10E+08	1.97E+08	1.77E+08	7.22E+06	9.09E+06	7.39E+06
P16591	FER_HUMAN	FER	Tyrosine-protein kinase Fer	1.13E+08	1.57E+08	1.86E+08	1.43E+08	1.23E+08	1.80E+08
P16595;P30928	PHOSP_MUMPM;V_MUMPM	P/V	Phosphoprotein				1.74E+07	1.18E+07
P16615;P16615-2;P16615-3;P16615-5	AT2A2_HUMAN	ATP2A2	Sarcoplasmic/endoplasmic reticulum calcium ATPase 2	6.01E+07	5.49E+07	4.61E+07	8.59E+07	1.20E+08	1.54E+08
P16870;P16870-2	CBPE_HUMAN	CPE	Carboxypeptidase E
P16871	IL7RA_HUMAN	IL7R	Interleukin-7 receptor subunit alpha
P16885	PLCG2_HUMAN	PLCG2	1-phosphatidylinositol 4,5-bisphosphate phosphodiesterase gamma-2	2.13E+06	2.86E+06	3.32E+06
P16930	FAAA_HUMAN	FAH	Fumarylacetoacetase	1.20E+06
P16949	STMN1_HUMAN	STMN1	Stathmin	3.55E+06		3.86E+06
P16989	YBOX3_HUMAN	YBX3	Y-box-binding protein 3	1.65E+08	1.99E+08	8.58E+07	3.53E+08	4.08E+08	3.55E+08
P17010;P17010-2;P17010-3	ZFX_HUMAN	ZFX	Zinc finger X-chromosomal protein	3.60E+07	2.57E+07	5.11E+07	9.02E+06	1.37E+07	1.34E+07
P17017	ZNF14_HUMAN	ZNF14	Zinc finger protein 14	5.13E+07	5.30E+07	7.34E+07
P17020	ZNF16_HUMAN	ZNF16	Zinc finger protein 16	1.84E+07	2.30E+07	7.81E+06	8.62E+06	1.02E+07	1.18E+07
P17022;P17022-2	ZNF18_HUMAN	ZNF18	Zinc finger protein 18	6.49E+06	6.29E+06	2.46E+06		1.43E+06
P17026	ZNF22_HUMAN	ZNF22	Zinc finger protein 22	7.45E+06	1.41E+07	6.29E+06	4.30E+06	8.23E+06	7.81E+06
P17028	ZNF24_HUMAN	ZNF24	Zinc finger protein 24	4.29E+07	4.54E+07	3.50E+07	1.85E+07	1.77E+07	2.10E+07
P17029	ZKSC1_HUMAN	ZKSCAN1	Zinc finger protein with KRAB and SCAN domains 1	4.22E+07	3.75E+07	3.68E+07		7.21E+06
P17031	ZNF26_HUMAN	ZNF26	Zinc finger protein 26	6.38E+08	7.10E+08	5.83E+08
P17036	ZNF3_HUMAN	ZNF3	Zinc finger protein 3	9.08E+06	1.01E+07	1.39E+07	3.35E+06
P17040;P17040-3	ZSC20_HUMAN	ZSCAN20	Zinc finger and SCAN domain-containing protein 20	488077	331648	718593	283794	430426	431395
P17041	ZNF32_HUMAN	ZNF32	Zinc finger protein 32	1.63E+07	1.12E+07	1.31E+07	6.74E+06	5.32E+06	4.74E+06
P17050	NAGAB_HUMAN	NAGA	Alpha-N-acetylgalactosaminidase					2.51E+07	3.72E+06
P17066	HSP76_HUMAN	HSPA6	Heat shock 70 kDa protein 6	2.05E+09	2.62E+09	2.50E+09	3.63E+08	4.39E+08	4.76E+08
P17081	RHOQ_HUMAN	RHOQ	Rho-related GTP-binding protein RhoQ					65470.5	144583
P17096-2	HMGA1_HUMAN	HMGA1	Isoform HMG-Y of High mobility group protein HMG-I/HMG-Y	297470	237424	299523	203359	204235	278647
P17096;P17096-3	HMGA1_HUMAN	HMGA1	High mobility group protein HMG-I/HMG-Y	5.60E+09	3.95E+09	3.75E+09	4.08E+09	4.66E+09	4.54E+09
P17097;P17097-2	ZNF7_HUMAN	ZNF7	Zinc finger protein 7	8.60E+06	6.30E+06	7.53E+06
P17098	ZNF8_HUMAN	ZNF8	Zinc finger protein 8	1.16E+07	1.45E+07	1.11E+07	3.52E+06	7.22E+06
P17152	TMM11_HUMAN	TMEM11	Transmembrane protein 11, mitochondrial	7.46E+06	2.57E+07	2.41E+07	1.47E+07	1.55E+07	3.19E+07
P17174	AATC_HUMAN	GOT1	Aspartate aminotransferase, cytoplasmic
P17252	KPCA_HUMAN	PRKCA	Protein kinase C alpha type	1.78E+07	9.10E+06		1.43E+07	1.11E+07	2.14E+07
P17275	JUNB_HUMAN	JUNB	Transcription factor JunB	7.68E+07	8.90E+07	1.12E+08	3.04E+07	3.60E+07	3.85E+07
P17301	ITA2_HUMAN	ITGA2	Integrin alpha-2				7.91E+06	1.20E+07	1.60E+07
P17302	CXA1_HUMAN	GJA1	Gap junction alpha-1 protein				7.29E+07	5.41E+07	1.04E+08
P17405	ASM_HUMAN	SMPD1	Sphingomyelin phosphodiesterase				1.31E+06	1.01E+06	704912
P17480	UBF1_HUMAN	UBTF	Nucleolar transcription factor 1	1.55E+07	8.92E+06	1.88E+07	8.00E+06		5.93E+06
P17480-2	UBF1_HUMAN	UBTF	Isoform UBF2 of Nucleolar transcription factor 1	4.07E+08	6.06E+08	5.41E+08	3.35E+08	3.05E+08	3.27E+08
P17482	HXB9_HUMAN	HOXB9	Homeobox protein Hox-B9	8.42E+07	9.26E+07	8.43E+07	2.35E+07	2.61E+07	1.87E+07
P17483	HXB4_HUMAN	HOXB4	Homeobox protein Hox-B4	3.36E+07	4.58E+07	3.73E+07
P17509	HXB6_HUMAN	HOXB6	Homeobox protein Hox-B6	144730	176073	119052		35870.1
P17535	JUND_HUMAN	JUND	Transcription factor JunD	1.90E+07	1.08E+07	1.13E+07	1.05E+07	1.22E+07	1.04E+07
P17544;P17544-1;P17544-2;P17544-3;P17544-4	ATF7_HUMAN	ATF7	Cyclic AMP-dependent transcription factor ATF-7	3.49E+07	5.98E+07	5.36E+07	6.29E+06	8.11E+06	8.25E+06
P17568	NDUB7_HUMAN	NDUFB7	NADH dehydrogenase [ubiquinone] 1 beta subcomplex subunit 7	2.37E+07	2.36E+07	2.33E+07	6.38E+07	7.95E+07	7.34E+07
P17600;P17600-2	SYN1_HUMAN	SYN1	Synapsin-1					236105
P17612;P17612-2	KAPCA_HUMAN	PRKACA	cAMP-dependent protein kinase catalytic subunit alpha	1.46E+07	1.76E+07	2.05E+07	6.34E+06	8.12E+06	9.95E+06
P17655	CAN2_HUMAN	CAPN2	Calpain-2 catalytic subunit	8.45E+06	1.14E+07	1.36E+07		2.33E+06	3.09E+07
P17658	KCNA6_HUMAN	KCNA6	Potassium voltage-gated channel subfamily A member 6				68706.9	83631.4	124770
P17676	CEBPB_HUMAN	CEBPB	CCAAT/enhancer-binding protein beta	9.80E+07	1.27E+08	9.36E+07	5.46E+07	5.18E+07	5.43E+07
P17677;P17677-2;Q5IS67	NEUM_HUMAN;NEUM_PANTR	GAP43	Neuromodulin				1.93E+07	1.26E+07	1.22E+07
P17706	PTN2_HUMAN	PTPN2	Tyrosine-protein phosphatase non-receptor type 2	1.67E+07	2.43E+07	1.70E+07	1.18E+07	1.35E+07	1.65E+07
P17707	DCAM_HUMAN	1	S-adenosylmethionine decarboxylase proenzyme	1.25E+06	1.58E+06	2.44E+06
P17812	PYRG1_HUMAN	CTPS1	CTP synthase 1	1.74E+07	2.60E+07	2.52E+07	5.02E+06	4.97E+06	4.76E+06
P17813;P17813-2	EGLN_HUMAN	ENG	Endoglin
P17844	DDX5_HUMAN	DDX5	Probable ATP-dependent RNA helicase DDX5	5.41E+09	7.00E+09	6.67E+09	3.57E+09	3.79E+09	4.25E+09
P17858	PFKAL_HUMAN	PFKL	ATP-dependent 6-phosphofructokinase, liver type	1.49E+08	1.91E+08	1.73E+08	4.19E+07	3.58E+07	3.74E+07
P17861;P17861-2	XBP1_HUMAN	XBP1	X-box-binding protein 1			6.11E+06	5.15E+06	6.14E+06	8.91E+06
P17900	SAP3_HUMAN	GM2A	Ganglioside GM2 activator
P17931	LEG3_HUMAN	LGALS3	Galectin-3	8.25E+06	4.48E+06	9.44E+06	1.87E+07	2.43E+07	2.11E+07
P17936;P17936-2	IBP3_HUMAN	IGFBP3	Insulin-like growth factor-binding protein 3
P17980	PRS6A_HUMAN	PSMC3	26S proteasome regulatory subunit 6A	3.54E+07	6.00E+07	5.93E+07	1.12E+07	9.57E+06	1.20E+07
P17987	TCPA_HUMAN	TCP1	T-complex protein 1 subunit alpha	1.86E+08	2.01E+08	2.16E+08	9.52E+07	8.09E+07	1.18E+08
P18031	PTN1_HUMAN	PTPN1	Tyrosine-protein phosphatase non-receptor type 1	5.71E+07	7.71E+07	6.83E+07	3.93E+07	4.17E+07	5.05E+07
P18065	IBP2_HUMAN	IGFBP2	Insulin-like growth factor-binding protein 2					12514.9
P18074	ERCC2_HUMAN	ERCC2	General transcription and DNA repair factor IIH helicase subunit XPD	9.97E+08	8.52E+08	1.02E+09	2.41E+08	2.54E+08	2.92E+08
P18075	BMP7_HUMAN	BMP7	Bone morphogenetic protein 7
P18077	RL35A_HUMAN	RPL35A	Large ribosomal subunit protein eL33	3.33E+08	3.68E+08	2.21E+08	1.65E+08	1.71E+08	1.77E+08
P18084	ITB5_HUMAN	ITGB5	Integrin beta-5				1.14E+07	2.20E+07	3.93E+07
P18085	ARF4_HUMAN	ARF4	ADP-ribosylation factor 4	4.40E+07	4.69E+07	3.27E+07	1.88E+07	1.61E+07	1.79E+07
P18124	RL7_HUMAN	RPL7	Large ribosomal subunit protein uL30	3.94E+09	3.98E+09	3.61E+09	3.01E+09	3.90E+09	3.82E+09
P18146	EGR1_HUMAN	EGR1	Early growth response protein 1	4.06E+07	5.13E+07	5.01E+07	2.91E+07	2.89E+07	3.00E+07
P18206;P18206-2	VINC_HUMAN	VCL	Vinculin	1.18E+07	1.38E+07	1.66E+07	5.39E+07	4.50E+07	5.73E+07
P18405	S5A1_HUMAN	SRD5A1	3-oxo-5-alpha-steroid 4-dehydrogenase 1
P18433;P18433-6	PTPRA_HUMAN	PTPRA	Receptor-type tyrosine-protein phosphatase alpha				1.58E+06	2.23E+06	2.83E+06
P18440	ARY1_HUMAN	NAT1	Arylamine N-acetyltransferase 1	1.98E+06		8.27E+06	886305	879563	1.45E+06
P18564	ITB6_HUMAN	ITGB6	Integrin beta-6
P18583-3	SON_HUMAN	SON	Isoform B of Protein SON	2.97E+06	933843	3.41E+06	758479	752270	764883
P18583-5	SON_HUMAN	SON	Isoform D of Protein SON	1.30E+09	1.80E+09	1.26E+09	4.00E+08	4.24E+08	4.07E+08
P18583-6	SON_HUMAN	SON	Isoform E of Protein SON	7.30E+07	9.07E+07	9.61E+07	3.39E+07	2.45E+07	2.88E+07
P18615	NELFE_HUMAN	NELFE	Negative elongation factor E	1.05E+09	1.02E+09	1.05E+09	2.48E+08	2.55E+08	2.76E+08
P18621;P18621-3	RL17_HUMAN	RPL17	Large ribosomal subunit protein uL22	1.78E+09	2.08E+09	1.96E+09	1.82E+09	1.82E+09	1.92E+09
P18669	PGAM1_HUMAN	PGAM1	Phosphoglycerate mutase 1	1.24E+07	5.96E+06	6.87E+06	3.96E+06	5.89E+06	8.58E+06
P18754;P18754-2	RCC1_HUMAN	RCC1	Regulator of chromosome condensation	1.38E+09	1.60E+09	1.49E+09	2.94E+08	2.86E+08	2.62E+08
P18827	SDC1_HUMAN	SDC1	Syndecan-1		6.11E+06			1.48E+07	1.72E+07
P18847;P18847-5	ATF3_HUMAN	ATF3	Cyclic AMP-dependent transcription factor ATF-3	2.43E+06	2.88E+06	3.20E+06	2.48E+06	2.02E+06	4.41E+06
P18850	ATF6A_HUMAN	ATF6	Cyclic AMP-dependent transcription factor ATF-6 alpha	2.82E+06	1.92E+06	2.08E+06	4.28E+06	4.62E+06	6.72E+06
P18858	DNLI1_HUMAN	LIG1	DNA ligase 1	5.63E+07	7.50E+07	7.15E+07	1.19E+07	1.27E+07	1.25E+07
P18859;P18859-2	ATP5J_HUMAN	ATP5PF	ATP synthase-coupling factor 6, mitochondrial	1.21E+07	9.09E+06	1.12E+07	2.11E+06	3.30E+06	6.95E+06
P18887	XRCC1_HUMAN	XRCC1	DNA repair protein XRCC1	1.73E+08	2.01E+08	1.97E+08	1.26E+08	1.01E+08	1.29E+08
P19012	K1C15_HUMAN	KRT15	Keratin, type I cytoskeletal 15					3.78E+06
P19021;P19021-5;P19021-6	AMD_HUMAN	PAM	Peptidyl-glycine alpha-amidating monooxygenase				1.30E+07	1.50E+07	1.89E+07
P19022	CADH2_HUMAN	CDH2	Cadherin-2				9.20E+07	9.18E+07	1.40E+08
P19086	GNAZ_HUMAN	GNAZ	Guanine nucleotide-binding protein G(z) subunit alpha				1.78E+07	2.02E+07	2.02E+07
P19174	PLCG1_HUMAN	PLCG1	1-phosphatidylinositol 4,5-bisphosphate phosphodiesterase gamma-1	9.44E+06	5.74E+06	1.20E+07
[truncated: 8,690 more rows]
