# Supplementary material for: SETD2 methyltransferase activity promotes correct transcription initiation and termination
Source: EMBO Rep. 2026 Mar 23;27(9):2218–42. doi: 10.1038/s44319-026-00744-1 (PMC13172057; doi:10.1038/s44319-026-00744-1)
Supplement: Supplementary file 5 — Source data Fig. 1 [file 44319_2026_744_MOESM5_ESM.zip]

Archive with 37 entries (33 files):
- Figure EV4/
- Figure EV4/EV4A  HEK293 + EPZ-719/
- Figure EV4/EV4A  HEK293 + EPZ-719/2025-10-23 m hek293 h3 nuc(Chemiluminescence).jpg
- Figure EV4/EV4A  HEK293 + EPZ-719/2025-10-23 m hek293 h3 nuc(Composite).jpg
- Figure EV4/EV4A  HEK293 + EPZ-719/2025-10-23 m hek293 h3 nuc(Ponceau S).jpg
- Figure EV4/EV4A  HEK293 + EPZ-719/2025-10-23 m hek293 h3k36me3 nuc(Chemiluminescence).jpg
- Figure EV4/EV4A  HEK293 + EPZ-719/2025-10-23 m hek293 h3k36me3 nuc(Composite).jpg
- Figure EV4/EV4A  HEK293 + EPZ-719/2025-10-23 m hek293 h3k36me3 nuc(Ponceau S).jpg
- Figure EV4/EV4A  HEK293 + EPZ-719/2025-10-23 m hek293 setd2 nuc(Chemiluminescence).jpg
- Figure EV4/EV4A  HEK293 + EPZ-719/2025-10-23 m hek293 setd2 nuc(Composite).jpg
- Figure EV4/EV4A  HEK293 + EPZ-719/2025-10-23 m hek293 setd2 nuc(Ponceau S).jpg
- Figure EV4/EV4A hTERT-RPE + EPZ-719/
- Figure EV4/EV4A hTERT-RPE + EPZ-719/2025-11-21 rpe h3k36m3(Chemiluminescence).jpg
- Figure EV4/EV4A hTERT-RPE + EPZ-719/2025-11-21 rpe h3k36m3(Composite).jpg
- Figure EV4/EV4A hTERT-RPE + EPZ-719/2025-11-21 rpe h3k36m3(Ponceau S).jpg
- Figure EV4/EV4A hTERT-RPE + EPZ-719/2025-11-27 rpe h3(Chemiluminescence).jpg
- Figure EV4/EV4A hTERT-RPE + EPZ-719/2025-11-27 rpe h3(Composite).jpg
- Figure EV4/EV4A hTERT-RPE + EPZ-719/2025-11-27 rpe h3(Ponceau S).jpg
- Figure EV4/EV4A hTERT-RPE + EPZ-719/2025-11-27 setd2(Chemiluminescence).jpg
- Figure EV4/EV4A hTERT-RPE + EPZ-719/2025-11-27 setd2(Composite).jpg
- Figure EV4/EV4A hTERT-RPE + EPZ-719/2025-11-27 setd2(Ponceau S).jpg
- Figure EV4/EV4BCD RT-qPCR/
- Figure EV4/EV4BCD RT-qPCR/251021-Hek293-epz-rep1.2-emc2 - Abs Quant.txt
- Figure EV4/EV4BCD RT-qPCR/251021-Imr90-Hek293-epz-rep3-emc2 - Abs Quant.txt
- Figure EV4/EV4BCD RT-qPCR/251023-Hek293-epz-CD58-rep1.2 - Abs Quant.txt
- Figure EV4/EV4BCD RT-qPCR/251024-HEk-epz-Rps23(2)-rep1.2 - Abs Quant.txt
- Figure EV4/EV4BCD RT-qPCR/251027-Hek.Rpe-epz-RPS23(2)-rep3 - Abs Quant.txt
- Figure EV4/EV4BCD RT-qPCR/251027-Rpe-epz-RPS23(2)-rep1.2 - Abs Quant.txt
- Figure EV4/EV4BCD RT-qPCR/251113-Rpe-epz-CD58-rep1 - Abs Quant.txt
- Figure EV4/EV4BCD RT-qPCR/251113-Rpe-epz-EMC2-rep1 - Abs Quant.txt
- Figure EV4/EV4BCD RT-qPCR/251113-Rpe-epz-rps23(2)-rep1 - Abs Quant.txt
- Figure EV4/EV4BCD RT-qPCR/251116-Rpe-epz-rps23(2)-rep2 - Abs Quant.txt
- Figure EV4/EV4BCD RT-qPCR/251117-Rpe-epz-CD58-rep2 - Abs Quant.txt
- Figure EV4/EV4BCD RT-qPCR/251117-Rpe-epz-EMC23-rep2 - Abs Quant.txt
- Figure EV4/EV4BCD RT-qPCR/251118-Rpe-epz-CD58-rep3 - Abs Quant.txt
- Figure EV4/EV4BCD RT-qPCR/251118-Rpe-epz-EMC2-rep3 - Abs Quant.txt
- Figure EV4/EV4BCD RT-qPCR/251118-Rpe-epz-RPS23(2)-rep3 - Abs Quant.txt
