# Supplementary material for: SETD2 methyltransferase activity promotes correct transcription initiation and termination
Source: EMBO Rep. 2026 Mar 23;27(9):2218–42. doi: 10.1038/s44319-026-00744-1 (PMC13172057; doi:10.1038/s44319-026-00744-1)
Supplement: Supplementary file 5 — Source data Fig. 1 [file 44319_2026_744_MOESM5_ESM.zip › Figure EV4/EV4BCD RT-qPCR/251027-Hek.Rpe-epz-RPS23(2)-rep3 - Abs Quant.txt]

Color	Position	Sample Name	Gene Name	Cq	Concentration	Call	Excluded	Sample Type	Standard	Cq Mean	Cq Error	Concentration Mean	Concentration Error	Replicate Group	Dye	Edited Call	Slope	EPF	Failure	Notes	Sample Prep Notes	Number
255;132;197;238	A1	rep.3 ctrl.	hek int.	23.52	1.439E+0	Positive	Unchecked	Unknown	-	24.40	0.76	8.276E-1	5.294E-1	A1	SYBR Green I		1.51	4.05	None			1
255;103;103;103	A2	rep.3 3	hek int.	23.53	1.428E+0	Positive	Unchecked	Unknown	-	23.46	0.13	1.512E+0	1.557E-1	A2	SYBR Green I		1.46	3.94	None			2
255;242;138;21	A3	rep.3 9	hek int.	24.41	7.243E-1	Positive	Unchecked	Unknown	-	23.76	0.61	1.281E+0	5.660E-1	A3	SYBR Green I		1.89	5.00	None			3
255;250;215;15	A4	rep.3 ctrl.	hek int.	27.46	6.894E-2	Positive	Unchecked	Non reverse transcription control	-	26.04	1.34	2.799E-1	2.343E-1	A4	SYBR Green I		1.47	4.86	NRC is positive			4
255;103;154;47	A5	rep.3 3	hek int.	26.11	1.952E-1	Positive	Unchecked	Non reverse transcription control	-	26.34	0.24	1.650E-1	3.020E-2	A5	SYBR Green I		1.82	4.81	NRC is positive			5
255;180;73;149	A6	rep.3 9	hek int.	26.29	1.699E-1	Positive	Unchecked	Non reverse transcription control	-	25.83	0.40	2.489E-1	6.911E-2	A6	SYBR Green I		1.84	4.87	NRC is positive			6
255;132;197;238	A7	rep.3 ctrl.	rpe int.	23.22	2.334E+0	Positive	Unchecked	Unknown	-	23.26	0.22	2.282E+0	3.410E-1	A7	SYBR Green I		1.76	4.49	None			7
255;103;103;103	A8	rep.3 3	rpe int.	24.40	1.019E+0	Positive	Unchecked	Unknown	-	24.05	0.30	1.319E+0	2.602E-1	A8	SYBR Green I		1.68	4.71	None			8
255;242;138;21	A9	rep.3 9	rpe int.	24.41	1.012E+0	Positive	Unchecked	Unknown	-	24.28	0.47	1.155E+0	4.022E-1	A9	SYBR Green I		1.64	4.50	None			9
255;250;215;15	A10	rep.3 ctrl.	rpe int.	26.31	2.666E-1	Positive	Unchecked	Non reverse transcription control	-	26.40	0.75	2.741E-1	1.343E-1	A10	SYBR Green I		1.52	4.26	NRC is positive			10
255;103;154;47	A11	rep.3 3	rpe int.	30.38	1.530E-2	Positive	Unchecked	Non reverse transcription control	-	29.21	2.72	1.110E-1	1.714E-1	A11	SYBR Green I		1.34	4.21	NRC is positive			11
255;180;73;149	A12	rep.3 9	rpe int.	29.75	2.381E-2	Positive	Unchecked	Non reverse transcription control	-	31.03	2.97	2.245E-2	2.091E-2	A12	SYBR Green I		1.36	4.28	NRC is positive			12
255;132;197;238	B1	rep.3 ctrl.	hek int.	24.82	5.280E-1	Positive	Unchecked	Unknown	-	24.40	0.76	8.276E-1	5.294E-1	A1	SYBR Green I		1.53	5.10	None			13
255;103;103;103	B2	rep.3 3	hek int.	23.31	1.692E+0	Positive	Unchecked	Unknown	-	23.46	0.13	1.512E+0	1.557E-1	A2	SYBR Green I		1.46	3.83	None			14
255;242;138;21	B3	rep.3 9	hek int.	23.19	1.856E+0	Positive	Unchecked	Unknown	-	23.76	0.61	1.281E+0	5.660E-1	A3	SYBR Green I		1.50	3.85	None			15
255;250;215;15	B4	rep.3 ctrl.	hek int.	25.85	2.386E-1	Positive	Unchecked	Non reverse transcription control	-	26.04	1.34	2.799E-1	2.343E-1	A4	SYBR Green I		1.65	4.61	NRC is positive			16
255;103;154;47	B5	rep.3 3	hek int.	26.59	1.348E-1	Positive	Unchecked	Non reverse transcription control	-	26.34	0.24	1.650E-1	3.020E-2	A5	SYBR Green I		1.50	4.62	NRC is positive			17
255;180;73;149	B6	rep.3 9	hek int.	25.65	2.784E-1	Positive	Unchecked	Non reverse transcription control	-	25.83	0.40	2.489E-1	6.911E-2	A6	SYBR Green I		1.71	4.57	NRC is positive			18
255;132;197;238	B7	rep.3 ctrl.	rpe int.	23.50	1.917E+0	Positive	Unchecked	Unknown	-	23.26	0.22	2.282E+0	3.410E-1	A7	SYBR Green I		1.62	4.41	None			19
255;103;103;103	B8	rep.3 3	rpe int.	23.86	1.489E+0	Positive	Unchecked	Unknown	-	24.05	0.30	1.319E+0	2.602E-1	A8	SYBR Green I		1.67	4.43	None			20
255;242;138;21	B9	rep.3 9	rpe int.	23.75	1.609E+0	Positive	Unchecked	Unknown	-	24.28	0.47	1.155E+0	4.022E-1	A9	SYBR Green I		1.48	3.88	None			21
255;250;215;15	B10	rep.3 ctrl.	rpe int.	25.69	4.120E-1	Positive	Unchecked	Non reverse transcription control	-	26.40	0.75	2.741E-1	1.343E-1	A10	SYBR Green I		1.35	3.95	NRC is positive			22
255;103;154;47	B11	rep.3 3	rpe int.	31.15	8.908E-3	Positive	Unchecked	Non reverse transcription control	-	29.21	2.72	1.110E-1	1.714E-1	A11	SYBR Green I		1.30	4.16	NRC is positive			23
255;180;73;149	B12	rep.3 9	rpe int.	28.92	4.264E-2	Positive	Unchecked	Non reverse transcription control	-	31.03	2.97	2.245E-2	2.091E-2	A12	SYBR Green I		1.14	4.14	NRC is positive			24
255;132;197;238	C1	rep.3 ctrl.	hek int.	24.85	5.159E-1	Positive	Unchecked	Unknown	-	24.40	0.76	8.276E-1	5.294E-1	A1	SYBR Green I		1.72	4.96	None			25
255;103;103;103	C2	rep.3 3	hek int.	23.54	1.417E+0	Positive	Unchecked	Unknown	-	23.46	0.13	1.512E+0	1.557E-1	A2	SYBR Green I		1.49	3.96	None			26
255;242;138;21	C3	rep.3 9	hek int.	23.69	1.262E+0	Positive	Unchecked	Unknown	-	23.76	0.61	1.281E+0	5.660E-1	A3	SYBR Green I		1.66	4.23	None			27
255;250;215;15	C4	rep.3 ctrl.	hek int.	24.81	5.321E-1	Positive	Unchecked	Non reverse transcription control	-	26.04	1.34	2.799E-1	2.343E-1	A4	SYBR Green I		1.68	4.64	NRC is positive			28
255;103;154;47	C5	rep.3 3	hek int.	26.33	1.648E-1	Positive	Unchecked	Non reverse transcription control	-	26.34	0.24	1.650E-1	3.020E-2	A5	SYBR Green I		1.68	4.63	NRC is positive			29
255;180;73;149	C6	rep.3 9	hek int.	25.56	2.984E-1	Positive	Unchecked	Non reverse transcription control	-	25.83	0.40	2.489E-1	6.911E-2	A6	SYBR Green I		1.61	4.50	NRC is positive			30
255;132;197;238	C7	rep.3 ctrl.	rpe int.	23.07	2.593E+0	Positive	Unchecked	Unknown	-	23.26	0.22	2.282E+0	3.410E-1	A7	SYBR Green I		1.55	4.15	None			31
255;103;103;103	C8	rep.3 3	rpe int.	23.90	1.448E+0	Positive	Unchecked	Unknown	-	24.05	0.30	1.319E+0	2.602E-1	A8	SYBR Green I		1.51	4.15	None			32
255;242;138;21	C9	rep.3 9	rpe int.	24.67	8.432E-1	Positive	Unchecked	Unknown	-	24.28	0.47	1.155E+0	4.022E-1	A9	SYBR Green I		1.63	4.67	None			33
255;250;215;15	C10	rep.3 ctrl.	rpe int.	27.19	1.437E-1	Positive	Unchecked	Non reverse transcription control	-	26.40	0.75	2.741E-1	1.343E-1	A10	SYBR Green I		1.36	4.06	NRC is positive			34
255;103;154;47	C11	rep.3 3	rpe int.	26.10	3.089E-1	Positive	Unchecked	Non reverse transcription control	-	29.21	2.72	1.110E-1	1.714E-1	A11	SYBR Green I		1.40	3.98	NRC is positive			35
255;180;73;149	C12	rep.3 9	rpe int.	34.43	8.902E-4	Positive	Unchecked	Non reverse transcription control	-	31.03	2.97	2.245E-2	2.091E-2	A12	SYBR Green I		1.54	2.59	NRC is positive			36
255;132;197;238	D1	rep.3 ctrl.	hek dwnstr.	24.46	3.512E-1	Positive	Unchecked	Unknown	-	24.48	0.02	3.469E-1	5.380E-3	D1	SYBR Green I		1.45	4.65	None			37
255;103;103;103	D2	rep.3 3	hek dwnstr.	24.69	2.957E-1	Positive	Unchecked	Unknown	-	24.70	0.04	2.944E-1	8.859E-3	D2	SYBR Green I		1.64	4.95	None			38
255;242;138;21	D3	rep.3 9	hek dwnstr.	24.30	3.958E-1	Positive	Unchecked	Unknown	-	24.34	0.05	3.834E-1	1.290E-2	D3	SYBR Green I		1.61	4.88	None			39
255;250;215;15	D4	rep.3 ctrl.	hek dwnstr.	29.87	6.155E-3	Positive	Unchecked	Non reverse transcription control	-	28.97	0.94	1.420E-2	9.656E-3	D4	SYBR Green I		1.35	4.37	NRC is positive			40
255;103;154;47	D5	rep.3 3	hek dwnstr.	30.34	4.331E-3	Positive	Unchecked	Non reverse transcription control	-	29.74	0.52	7.108E-3	2.435E-3	D5	SYBR Green I		1.37	4.39	NRC is positive			41
255;180;73;149	D6	rep.3 9	hek dwnstr.	28.37	1.889E-2	Positive	Unchecked	Non reverse transcription control	-	29.50	1.02	9.934E-3	7.836E-3	D6	SYBR Green I		1.42	4.59	NRC is positive			42
255;132;197;238	D7	rep.3 ctrl.	rpe dwnstr.	25.23	2.978E-1	Positive	Unchecked	Unknown	-	25.28	0.04	2.880E-1	8.807E-3	D7	SYBR Green I		1.61	4.81	None			43
255;103;103;103	D8	rep.3 3	rpe dwnstr.	24.20	6.317E-1	Positive	Unchecked	Unknown	-	24.20	0.13	6.336E-1	6.005E-2	D8	SYBR Green I		1.60	4.86	None			44
255;242;138;21	D9	rep.3 9	rpe dwnstr.	24.59	4.752E-1	Positive	Unchecked	Unknown	-	24.66	0.07	4.530E-1	2.154E-2	D9	SYBR Green I		1.50	4.77	None			45
255;250;215;15	D10	rep.3 ctrl.	rpe dwnstr.	30.77	5.222E-3	Positive	Unchecked	Non reverse transcription control	-	32.66	1.77	2.233E-3	2.610E-3	D10	SYBR Green I		1.18	3.98	NRC is positive			46
255;103;154;47	D11	rep.3 3	rpe dwnstr.	35.29	1.928E-4	Positive	Unchecked	Non reverse transcription control	-	33.02	2.94	4.023E-3	6.393E-3	D11	SYBR Green I		1.51	2.01	NRC is positive			47
255;180;73;149	D12	rep.3 9	rpe dwnstr.	-	-	Negative	Unchecked	Non reverse transcription control	-	-	-	-	-	D12	SYBR Green I		0.01	0.07	Replicate group contains positives and negatives.			48
255;132;197;238	E1	rep.3 ctrl.	hek dwnstr.	24.50	3.409E-1	Positive	Unchecked	Unknown	-	24.48	0.02	3.469E-1	5.380E-3	D1	SYBR Green I		1.61	4.79	None			49
255;103;103;103	E2	rep.3 3	hek dwnstr.	24.66	3.024E-1	Positive	Unchecked	Unknown	-	24.70	0.04	2.944E-1	8.859E-3	D2	SYBR Green I		1.68	4.93	None			50
255;242;138;21	E3	rep.3 9	hek dwnstr.	24.34	3.842E-1	Positive	Unchecked	Unknown	-	24.34	0.05	3.834E-1	1.290E-2	D3	SYBR Green I		1.76	5.07	None			51
255;250;215;15	E4	rep.3 ctrl.	hek dwnstr.	29.03	1.153E-2	Positive	Unchecked	Non reverse transcription control	-	28.97	0.94	1.420E-2	9.656E-3	D4	SYBR Green I		1.35	4.55	NRC is positive			52
255;103;154;47	E5	rep.3 3	hek dwnstr.	29.38	8.878E-3	Positive	Unchecked	Non reverse transcription control	-	29.74	0.52	7.108E-3	2.435E-3	D5	SYBR Green I		1.49	4.67	NRC is positive			53
255;180;73;149	E6	rep.3 9	hek dwnstr.	30.34	4.331E-3	Positive	Unchecked	Non reverse transcription control	-	29.50	1.02	9.934E-3	7.836E-3	D6	SYBR Green I		1.54	4.59	NRC is positive			54
255;132;197;238	E7	rep.3 ctrl.	rpe dwnstr.	25.29	2.851E-1	Positive	Unchecked	Unknown	-	25.28	0.04	2.880E-1	8.807E-3	D7	SYBR Green I		1.28	4.24	None			55
255;103;103;103	E8	rep.3 3	rpe dwnstr.	24.07	6.946E-1	Positive	Unchecked	Unknown	-	24.20	0.13	6.336E-1	6.005E-2	D8	SYBR Green I		1.54	4.82	None			56
255;242;138;21	E9	rep.3 9	rpe dwnstr.	24.66	4.515E-1	Positive	Unchecked	Unknown	-	24.66	0.07	4.530E-1	2.154E-2	D9	SYBR Green I		1.72	5.00	None			57
255;250;215;15	E10	rep.3 ctrl.	rpe dwnstr.	34.27	4.059E-4	Positive	Unchecked	Non reverse transcription control	-	32.66	1.77	2.233E-3	2.610E-3	D10	SYBR Green I		1.30	2.67	NRC is positive			58
255;103;154;47	E11	rep.3 3	rpe dwnstr.	29.70	1.140E-2	Positive	Unchecked	Non reverse transcription control	-	33.02	2.94	4.023E-3	6.393E-3	D11	SYBR Green I		1.08	3.81	NRC is positive			59
255;180;73;149	E12	rep.3 9	rpe dwnstr.	-	-	Negative	Unchecked	Non reverse transcription control	-	-	-	-	-	D12	SYBR Green I		0.01	0.06	Replicate group contains positives and negatives.			60
255;132;197;238	F1	rep.3 ctrl.	hek dwnstr.	24.47	3.486E-1	Positive	Unchecked	Unknown	-	24.48	0.02	3.469E-1	5.380E-3	D1	SYBR Green I		1.65	4.94	None			61
255;103;103;103	F2	rep.3 3	hek dwnstr.	24.74	2.849E-1	Positive	Unchecked	Unknown	-	24.70	0.04	2.944E-1	8.859E-3	D2	SYBR Green I		1.56	4.89	None			62
255;242;138;21	F3	rep.3 9	hek dwnstr.	24.39	3.701E-1	Positive	Unchecked	Unknown	-	24.34	0.05	3.834E-1	1.290E-2	D3	SYBR Green I		1.58	4.85	None			63
255;250;215;15	F4	rep.3 ctrl.	hek dwnstr.	28.00	2.491E-2	Positive	Unchecked	Non reverse transcription control	-	28.97	0.94	1.420E-2	9.656E-3	D4	SYBR Green I		1.24	4.24	NRC is positive			64
255;103;154;47	F5	rep.3 3	hek dwnstr.	29.50	8.116E-3	Positive	Unchecked	Non reverse transcription control	-	29.74	0.52	7.108E-3	2.435E-3	D5	SYBR Green I		1.34	4.44	NRC is positive			65
255;180;73;149	F6	rep.3 9	hek dwnstr.	29.78	6.583E-3	Positive	Unchecked	Non reverse transcription control	-	29.50	1.02	9.934E-3	7.836E-3	D6	SYBR Green I		1.39	4.43	NRC is positive			66
255;132;197;238	F7	rep.3 ctrl.	rpe dwnstr.	25.31	2.810E-1	Positive	Unchecked	Unknown	-	25.28	0.04	2.880E-1	8.807E-3	D7	SYBR Green I		1.41	4.63	None			67
255;103;103;103	F8	rep.3 3	rpe dwnstr.	24.33	5.745E-1	Positive	Unchecked	Unknown	-	24.20	0.13	6.336E-1	6.005E-2	D8	SYBR Green I		1.51	4.89	None			68
255;242;138;21	F9	rep.3 9	rpe dwnstr.	24.72	4.322E-1	Positive	Unchecked	Unknown	-	24.66	0.07	4.530E-1	2.154E-2	D9	SYBR Green I		1.50	4.89	None			69
255;250;215;15	F10	rep.3 ctrl.	rpe dwnstr.	32.94	1.071E-3	Positive	Unchecked	Non reverse transcription control	-	32.66	1.77	2.233E-3	2.610E-3	D10	SYBR Green I		1.26	3.45	NRC is positive			70
255;103;154;47	F11	rep.3 3	rpe dwnstr.	34.06	4.731E-4	Positive	Unchecked	Non reverse transcription control	-	33.02	2.94	4.023E-3	6.393E-3	D11	SYBR Green I		1.39	3.07	NRC is positive			71
255;180;73;149	F12	rep.3 9	rpe dwnstr.	36.59	7.464E-5	Positive	Unchecked	Non reverse transcription control	-	36.59	0.00	7.464E-5	0.000E+0	D12	SYBR Green I		1.06	1.45	NRC is positive, Replicate group contains positives and negatives.			72
255;132;197;238	G1	Sample 73	hek int.	21.26	8.221E+0	Positive	Unchecked	Standard	1.000E+1	21.26	0.00	8.221E+0	0.000E+0		SYBR Green I		0.95	3.53	None			73
255;103;103;103	G2	Sample 74	hek int.	22.73	2.646E+0	Positive	Unchecked	Standard	2.000E+0	22.73	0.00	2.646E+0	0.000E+0		SYBR Green I		1.80	5.02	None			74
255;242;138;21	G3	Sample 75	hek int.	25.16	4.062E-1	Positive	Unchecked	Standard	4.000E-1	25.16	0.00	4.062E-1	0.000E+0		SYBR Green I		1.95	5.30	None			75
255;250;215;15	G4	Sample 76	hek int.	27.38	7.332E-2	Positive	Unchecked	Standard	8.000E-2	27.38	0.00	7.332E-2	0.000E+0		SYBR Green I		2.02	5.38	None			76
255;103;154;47	G5	Sample 77	hek int.	29.37	1.580E-2	Positive	Unchecked	Standard	1.600E-2	29.37	0.00	1.580E-2	0.000E+0		SYBR Green I		2.00	5.31	None			77
255;180;73;149	G6	Sample 78	hek int.	33.31	7.572E-4	Positive	Unchecked	Standard	0.000E+0	33.31	0.00	7.572E-4	0.000E+0		SYBR Green I		1.49	3.30	None			78
255;132;197;238	G7	Sample 73	rpe int.	21.15	9.986E+0	Positive	Unchecked	Standard	1.000E+1	21.15	0.00	9.986E+0	0.000E+0		SYBR Green I		0.97	3.75	None			79
255;103;103;103	G8	Sample 74	rpe int.	23.20	2.367E+0	Positive	Unchecked	Standard	2.000E+0	23.20	0.00	2.367E+0	0.000E+0		SYBR Green I		1.95	5.19	None			80
255;242;138;21	G9	Sample 75	rpe int.	26.04	3.222E-1	Positive	Unchecked	Standard	4.000E-1	26.04	0.00	3.222E-1	0.000E+0		SYBR Green I		2.25	5.71	None			81
255;250;215;15	G10	Sample 76	rpe int.	28.12	7.478E-2	Positive	Unchecked	Standard	8.000E-2	28.12	0.00	7.478E-2	0.000E+0		SYBR Green I		2.20	5.58	None			82
255;103;154;47	G11	Sample 77	rpe int.	30.15	1.798E-2	Positive	Unchecked	Standard	1.600E-2	30.15	0.00	1.798E-2	0.000E+0		SYBR Green I		2.01	5.20	None			83
255;180;73;149	G12	Sample 78	rpe int.	33.62	1.572E-3	Positive	Unchecked	Standard	0.000E+0	33.62	0.00	1.572E-3	0.000E+0		SYBR Green I		1.34	3.38	None			84
255;132;197;238	H1	Sample 85	hek dwnstr.	20.13	8.939E+0	Positive	Unchecked	Standard	1.000E+1	20.13	0.00	8.939E+0	0.000E+0		SYBR Green I		0.86	3.58	None			85
255;103;103;103	H2	Sample 86	hek dwnstr.	21.92	2.345E+0	Positive	Unchecked	Standard	2.000E+0	21.92	0.00	2.345E+0	0.000E+0		SYBR Green I		1.61	4.99	None			86
255;242;138;21	H3	Sample 87	hek dwnstr.	24.24	4.140E-1	Positive	Unchecked	Standard	4.000E-1	24.24	0.00	4.140E-1	0.000E+0		SYBR Green I		1.83	5.19	None			87
255;250;215;15	H4	Sample 88	hek dwnstr.	26.57	7.254E-2	Positive	Unchecked	Standard	8.000E-2	26.57	0.00	7.254E-2	0.000E+0		SYBR Green I		1.74	4.96	None			88
255;103;154;47	H5	Sample 89	hek dwnstr.	28.57	1.627E-2	Positive	Unchecked	Standard	1.600E-2	28.57	0.00	1.627E-2	0.000E+0		SYBR Green I		1.90	5.11	None			89
255;180;73;149	H6	Sample 90	hek dwnstr.	33.66	3.621E-4	Positive	Unchecked	Standard	0.000E+0	33.66	0.00	3.621E-4	0.000E+0		SYBR Green I		1.36	2.91	None			90
255;132;197;238	H7	Sample 85	rpe dwnstr.	20.40	1.012E+1	Positive	Unchecked	Standard	1.000E+1	20.40	0.00	1.012E+1	0.000E+0		SYBR Green I		0.84	3.94	None			91
255;103;103;103	H8	Sample 86	rpe dwnstr.	22.44	2.282E+0	Positive	Unchecked	Standard	2.000E+0	22.44	0.00	2.282E+0	0.000E+0		SYBR Green I		1.71	5.22	None			92
255;242;138;21	H9	Sample 87	rpe dwnstr.	24.99	3.549E-1	Positive	Unchecked	Standard	4.000E-1	24.99	0.00	3.549E-1	0.000E+0		SYBR Green I		2.04	5.45	None			93
255;250;215;15	H10	Sample 88	rpe dwnstr.	27.31	6.526E-2	Positive	Unchecked	Standard	8.000E-2	27.31	0.00	6.526E-2	0.000E+0		SYBR Green I		1.93	5.25	None			94
255;103;154;47	H11	Sample 89	rpe dwnstr.	28.99	1.915E-2	Positive	Unchecked	Standard	1.600E-2	28.99	0.00	1.915E-2	0.000E+0		SYBR Green I		1.60	4.84	None			95
255;180;73;149	H12	Sample 90	rpe dwnstr.	35.68	1.450E-4	Positive	Unchecked	Standard	0.000E+0	35.68	0.00	1.450E-4	0.000E+0		SYBR Green I		1.29	1.75	None			96
