# Supplementary material for: SETD2 methyltransferase activity promotes correct transcription initiation and termination
Source: EMBO Rep. 2026 Mar 23;27(9):2218–42. doi: 10.1038/s44319-026-00744-1 (PMC13172057; doi:10.1038/s44319-026-00744-1)
Supplement: Supplementary file 5 — Source data Fig. 1 [file 44319_2026_744_MOESM5_ESM.zip › Figure EV4/EV4BCD RT-qPCR/251027-Rpe-epz-RPS23(2)-rep1.2 - Abs Quant.txt]

Color	Position	Sample Name	Gene Name	Cq	Concentration	Call	Excluded	Sample Type	Standard	Cq Mean	Cq Error	Concentration Mean	Concentration Error	Replicate Group	Dye	Edited Call	Slope	EPF	Failure	Notes	Sample Prep Notes	Number
255;132;197;238	A1	rep.1ctrl.	int.	24.73	8.424E-1	Positive	Unchecked	Unknown	-	24.71	0.03	8.544E-1	1.602E-2	A1	SYBR Green I		1.55	4.71	None			1
255;103;103;103	A2	rep1.3	int.	25.01	6.914E-1	Positive	Unchecked	Unknown	-	24.93	0.08	7.306E-1	4.146E-2	A2	SYBR Green I		1.64	4.88	None			2
255;242;138;21	A3	rep.1 9	int.	24.71	8.543E-1	Positive	Unchecked	Unknown	-	24.76	0.07	8.254E-1	4.021E-2	A3	SYBR Green I		1.81	5.15	None			3
255;250;215;15	A4	rep.1ctrl.	int.	29.08	3.918E-2	Positive	Unchecked	Non reverse transcription control	-	28.93	0.13	4.369E-2	4.060E-3	A4	SYBR Green I		1.63	4.76	NRC is positive			4
255;103;154;47	A5	Sample 5	int.	29.56	2.793E-2	Positive	Unchecked	Non reverse transcription control	-	29.56	0.00	2.793E-2	0.000E+0		SYBR Green I		1.66	4.70	NRC is positive			5
255;180;73;149	A6	Sample 6	int.	29.63	2.659E-2	Positive	Unchecked	Non reverse transcription control	-	29.63	0.00	2.659E-2	0.000E+0		SYBR Green I		1.65	4.67	NRC is positive			6
255;95;103;174	A7	rep.2 ctrl.	int.	24.57	9.430E-1	Positive	Unchecked	Unknown	-	24.64	0.07	9.004E-1	4.444E-2	A7	SYBR Green I		1.79	5.03	None			7
255;205;18;55	A8	rep.2 3	int.	24.67	8.788E-1	Positive	Unchecked	Unknown	-	24.73	0.06	8.449E-1	3.578E-2	A8	SYBR Green I		1.66	4.87	None			8
255;34;176;146	A9	rep.2 9	int.	24.66	8.850E-1	Positive	Unchecked	Unknown	-	24.71	0.06	8.529E-1	3.650E-2	A9	SYBR Green I		1.63	4.77	None			9
255;47;73;113	A10	rep.2 ctrl.	int.	31.97	5.104E-3	Positive	Unchecked	Non reverse transcription control	-	31.23	0.92	9.983E-3	6.827E-3	A10	SYBR Green I		1.37	4.08	NRC is positive			10
255;234;79;79	A11	rep2.3	int.	31.84	5.594E-3	Positive	Unchecked	Non reverse transcription control	-	30.91	0.82	1.188E-2	5.601E-3	A11	SYBR Green I		1.30	4.00	NRC is positive			11
255;66;41;24	A12	rep2.9	int.	31.11	9.361E-3	Positive	Unchecked	Non reverse transcription control	-	30.65	1.66	2.055E-2	2.336E-2	A12	SYBR Green I		1.32	4.09	NRC is positive			12
255;132;197;238	B1	rep.1ctrl.	int.	24.68	8.726E-1	Positive	Unchecked	Unknown	-	24.71	0.03	8.544E-1	1.602E-2	A1	SYBR Green I		1.81	5.02	None			13
255;103;103;103	B2	rep1.3	int.	24.85	7.740E-1	Positive	Unchecked	Unknown	-	24.93	0.08	7.306E-1	4.146E-2	A2	SYBR Green I		1.65	4.85	None			14
255;242;138;21	B3	rep.1 9	int.	24.84	7.795E-1	Positive	Unchecked	Unknown	-	24.76	0.07	8.254E-1	4.021E-2	A3	SYBR Green I		1.56	4.57	None			15
255;250;215;15	B4	rep.1ctrl.	int.	28.82	4.707E-2	Positive	Unchecked	Non reverse transcription control	-	28.93	0.13	4.369E-2	4.060E-3	A4	SYBR Green I		1.49	4.54	NRC is positive			16
255;103;154;47	B5	Sample 17	int.	30.93	1.063E-2	Positive	Unchecked	Non reverse transcription control	-	30.93	0.00	1.063E-2	0.000E+0		SYBR Green I		1.51	4.53	NRC is positive			17
255;180;73;149	B6	Sample 18	int.	28.27	6.938E-2	Positive	Unchecked	Non reverse transcription control	-	28.27	0.00	6.938E-2	0.000E+0		SYBR Green I		1.64	4.69	NRC is positive			18
255;95;103;174	B7	rep.2 ctrl.	int.	24.71	8.543E-1	Positive	Unchecked	Unknown	-	24.64	0.07	9.004E-1	4.444E-2	A7	SYBR Green I		1.58	4.70	None			19
255;205;18;55	B8	rep.2 3	int.	24.72	8.483E-1	Positive	Unchecked	Unknown	-	24.73	0.06	8.449E-1	3.578E-2	A8	SYBR Green I		1.70	4.87	None			20
255;34;176;146	B9	rep.2 9	int.	24.78	8.132E-1	Positive	Unchecked	Unknown	-	24.71	0.06	8.529E-1	3.650E-2	A9	SYBR Green I		1.53	4.61	None			21
255;47;73;113	B10	rep.2 ctrl.	int.	31.51	7.060E-3	Positive	Unchecked	Non reverse transcription control	-	31.23	0.92	9.983E-3	6.827E-3	A10	SYBR Green I		1.34	4.13	NRC is positive			22
255;234;79;79	B11	rep2.3	int.	30.57	1.370E-2	Positive	Unchecked	Non reverse transcription control	-	30.91	0.82	1.188E-2	5.601E-3	A11	SYBR Green I		1.31	4.28	NRC is positive			23
255;66;41;24	B12	rep2.9	int.	28.81	4.740E-2	Positive	Unchecked	Non reverse transcription control	-	30.65	1.66	2.055E-2	2.336E-2	A12	SYBR Green I		1.50	4.45	NRC is positive			24
255;132;197;238	C1	rep.1ctrl.	int.	24.72	8.483E-1	Positive	Unchecked	Unknown	-	24.71	0.03	8.544E-1	1.602E-2	A1	SYBR Green I		1.69	4.92	None			25
255;103;103;103	C2	rep1.3	int.	24.94	7.264E-1	Positive	Unchecked	Unknown	-	24.93	0.08	7.306E-1	4.146E-2	A2	SYBR Green I		1.69	4.80	None			26
255;242;138;21	C3	rep.1 9	int.	24.73	8.424E-1	Positive	Unchecked	Unknown	-	24.76	0.07	8.254E-1	4.021E-2	A3	SYBR Green I		1.68	4.78	None			27
255;250;215;15	C4	rep.1ctrl.	int.	28.89	4.480E-2	Positive	Unchecked	Non reverse transcription control	-	28.93	0.13	4.369E-2	4.060E-3	A4	SYBR Green I		1.51	4.55	NRC is positive			28
255;103;154;47	C5	Sample 29	int.	29.75	2.443E-2	Positive	Unchecked	Non reverse transcription control	-	29.75	0.00	2.443E-2	0.000E+0		SYBR Green I		1.67	4.76	NRC is positive			29
255;180;73;149	C6	Sample 30	int.	30.81	1.157E-2	Positive	Unchecked	Non reverse transcription control	-	30.81	0.00	1.157E-2	0.000E+0		SYBR Green I		1.56	4.57	NRC is positive			30
255;95;103;174	C7	rep.2 ctrl.	int.	24.63	9.039E-1	Positive	Unchecked	Unknown	-	24.64	0.07	9.004E-1	4.444E-2	A7	SYBR Green I		1.65	4.88	None			31
255;205;18;55	C8	rep.2 3	int.	24.79	8.075E-1	Positive	Unchecked	Unknown	-	24.73	0.06	8.449E-1	3.578E-2	A8	SYBR Green I		1.65	4.75	None			32
255;34;176;146	C9	rep.2 9	int.	24.70	8.604E-1	Positive	Unchecked	Unknown	-	24.71	0.06	8.529E-1	3.650E-2	A9	SYBR Green I		1.68	4.95	None			33
255;47;73;113	C10	rep.2 ctrl.	int.	30.20	1.779E-2	Positive	Unchecked	Non reverse transcription control	-	31.23	0.92	9.983E-3	6.827E-3	A10	SYBR Green I		1.31	4.11	NRC is positive			34
255;234;79;79	C11	rep2.3	int.	30.32	1.634E-2	Positive	Unchecked	Non reverse transcription control	-	30.91	0.82	1.188E-2	5.601E-3	A11	SYBR Green I		1.37	4.21	NRC is positive			35
255;66;41;24	C12	rep2.9	int.	32.03	4.893E-3	Positive	Unchecked	Non reverse transcription control	-	30.65	1.66	2.055E-2	2.336E-2	A12	SYBR Green I		1.51	4.22	NRC is positive			36
255;132;197;238	D1	rep.1ctrl.	dwnstr.	24.46	5.477E-1	Positive	Unchecked	Unknown	-	24.92	0.40	4.063E-1	1.224E-1	D1	SYBR Green I		1.22	4.14	None			37
255;103;103;103	D2	rep1.3	dwnstr.	23.85	8.418E-1	Positive	Unchecked	Unknown	-	24.05	0.20	7.343E-1	1.036E-1	D2	SYBR Green I		1.49	4.62	None			38
255;242;138;21	D3	rep.1 9	dwnstr.	24.27	6.262E-1	Positive	Unchecked	Unknown	-	24.28	0.01	6.233E-1	5.059E-3	D3	SYBR Green I		1.37	4.42	None			39
255;250;215;15	D4	rep.1ctrl.	dwnstr.	26.12	1.700E-1	Positive	Unchecked	Non reverse transcription control	-	26.64	1.19	1.428E-1	8.718E-2	D4	SYBR Green I		1.35	4.37	NRC is positive			40
255;103;154;47	D5	Sample 41	dwnstr.	26.27	1.530E-1	Positive	Unchecked	Non reverse transcription control	-	26.27	0.00	1.530E-1	0.000E+0		SYBR Green I		1.40	4.52	NRC is positive			41
255;180;73;149	D6	Sample 42	dwnstr.	26.52	1.283E-1	Positive	Unchecked	Non reverse transcription control	-	26.52	0.00	1.283E-1	0.000E+0		SYBR Green I		1.50	4.62	NRC is positive			42
255;95;103;174	D7	rep.2 ctrl.	dwnstr.	25.32	2.988E-1	Positive	Unchecked	Unknown	-	25.19	0.19	3.286E-1	4.444E-2	D7	SYBR Green I		1.53	4.60	None			43
255;205;18;55	D8	rep.2 3	dwnstr.	24.37	5.836E-1	Positive	Unchecked	Unknown	-	24.25	0.25	6.402E-1	1.160E-1	D8	SYBR Green I		1.62	4.85	None			44
255;34;176;146	D9	rep.2 9	dwnstr.	24.18	6.672E-1	Positive	Unchecked	Unknown	-	24.20	0.05	6.596E-1	2.179E-2	D9	SYBR Green I		1.55	4.74	None			45
255;47;73;113	D10	rep.2 ctrl.	dwnstr.	28.34	3.558E-2	Positive	Unchecked	Non reverse transcription control	-	27.79	0.52	5.472E-2	1.897E-2	D10	SYBR Green I		1.18	4.16	NRC is positive			46
255;234;79;79	D11	rep2.3	dwnstr.	28.03	4.426E-2	Positive	Unchecked	Non reverse transcription control	-	28.14	0.39	4.187E-2	1.084E-2	D11	SYBR Green I		1.41	4.50	NRC is positive			47
255;66;41;24	D12	rep2.9	dwnstr.	27.02	9.018E-2	Positive	Unchecked	Non reverse transcription control	-	27.42	0.35	6.934E-2	1.819E-2	D12	SYBR Green I		1.42	4.53	NRC is positive			48
255;132;197;238	E1	rep.1ctrl.	dwnstr.	25.15	3.368E-1	Positive	Unchecked	Unknown	-	24.92	0.40	4.063E-1	1.224E-1	D1	SYBR Green I		1.31	4.20	None			49
255;103;103;103	E2	rep1.3	dwnstr.	24.25	6.351E-1	Positive	Unchecked	Unknown	-	24.05	0.20	7.343E-1	1.036E-1	D2	SYBR Green I		1.61	4.84	None			50
255;242;138;21	E3	rep.1 9	dwnstr.	24.27	6.262E-1	Positive	Unchecked	Unknown	-	24.28	0.01	6.233E-1	5.059E-3	D3	SYBR Green I		1.48	4.53	None			51
255;250;215;15	E4	rep.1ctrl.	dwnstr.	25.80	2.130E-1	Positive	Unchecked	Non reverse transcription control	-	26.64	1.19	1.428E-1	8.718E-2	D4	SYBR Green I		1.44	4.55	NRC is positive			52
255;103;154;47	E5	Sample 53	dwnstr.	25.20	3.252E-1	Positive	Unchecked	Non reverse transcription control	-	25.20	0.00	3.252E-1	0.000E+0		SYBR Green I		1.48	4.58	NRC is positive			53
255;180;73;149	E6	Sample 54	dwnstr.	26.07	1.761E-1	Positive	Unchecked	Non reverse transcription control	-	26.07	0.00	1.761E-1	0.000E+0		SYBR Green I		1.46	4.61	NRC is positive			54
255;95;103;174	E7	rep.2 ctrl.	dwnstr.	25.28	3.073E-1	Positive	Unchecked	Unknown	-	25.19	0.19	3.286E-1	4.444E-2	D7	SYBR Green I		1.27	4.18	None			55
255;205;18;55	E8	rep.2 3	dwnstr.	23.97	7.736E-1	Positive	Unchecked	Unknown	-	24.25	0.25	6.402E-1	1.160E-1	D8	SYBR Green I		1.52	4.65	None			56
255;34;176;146	E9	rep.2 9	dwnstr.	24.25	6.351E-1	Positive	Unchecked	Unknown	-	24.20	0.05	6.596E-1	2.179E-2	D9	SYBR Green I		1.62	4.98	None			57
255;47;73;113	E10	rep.2 ctrl.	dwnstr.	27.31	7.351E-2	Positive	Unchecked	Non reverse transcription control	-	27.79	0.52	5.472E-2	1.897E-2	D10	SYBR Green I		1.35	4.36	NRC is positive			58
255;234;79;79	E11	rep2.3	dwnstr.	28.58	3.004E-2	Positive	Unchecked	Non reverse transcription control	-	28.14	0.39	4.187E-2	1.084E-2	D11	SYBR Green I		1.21	4.19	NRC is positive			59
255;66;41;24	E12	rep2.9	dwnstr.	27.68	5.664E-2	Positive	Unchecked	Non reverse transcription control	-	27.42	0.35	6.934E-2	1.819E-2	D12	SYBR Green I		1.29	4.29	NRC is positive			60
255;132;197;238	F1	rep.1ctrl.	dwnstr.	25.16	3.344E-1	Positive	Unchecked	Unknown	-	24.92	0.40	4.063E-1	1.224E-1	D1	SYBR Green I		1.36	4.32	None			61
255;103;103;103	F2	rep1.3	dwnstr.	24.06	7.260E-1	Positive	Unchecked	Unknown	-	24.05	0.20	7.343E-1	1.036E-1	D2	SYBR Green I		1.49	4.63	None			62
255;242;138;21	F3	rep.1 9	dwnstr.	24.29	6.174E-1	Positive	Unchecked	Unknown	-	24.28	0.01	6.233E-1	5.059E-3	D3	SYBR Green I		1.35	4.36	None			63
255;250;215;15	F4	rep.1ctrl.	dwnstr.	28.00	4.521E-2	Positive	Unchecked	Non reverse transcription control	-	26.64	1.19	1.428E-1	8.718E-2	D4	SYBR Green I		1.13	4.04	NRC is positive			64
255;103;154;47	F5	Sample 65	dwnstr.	26.01	1.837E-1	Positive	Unchecked	Non reverse transcription control	-	26.01	0.00	1.837E-1	0.000E+0		SYBR Green I		1.36	4.40	NRC is positive			65
255;180;73;149	F6	Sample 66	dwnstr.	28.76	2.646E-2	Positive	Unchecked	Non reverse transcription control	-	28.76	0.00	2.646E-2	0.000E+0		SYBR Green I		1.38	4.34	NRC is positive			66
255;95;103;174	F7	rep.2 ctrl.	dwnstr.	24.98	3.797E-1	Positive	Unchecked	Unknown	-	25.19	0.19	3.286E-1	4.444E-2	D7	SYBR Green I		1.22	4.18	None			67
255;205;18;55	F8	rep.2 3	dwnstr.	24.42	5.634E-1	Positive	Unchecked	Unknown	-	24.25	0.25	6.402E-1	1.160E-1	D8	SYBR Green I		1.54	4.83	None			68
255;34;176;146	F9	rep.2 9	dwnstr.	24.16	6.766E-1	Positive	Unchecked	Unknown	-	24.20	0.05	6.596E-1	2.179E-2	D9	SYBR Green I		1.42	4.68	None			69
255;47;73;113	F10	rep.2 ctrl.	dwnstr.	27.72	5.507E-2	Positive	Unchecked	Non reverse transcription control	-	27.79	0.52	5.472E-2	1.897E-2	D10	SYBR Green I		1.41	4.39	NRC is positive			70
255;234;79;79	F11	rep2.3	dwnstr.	27.82	5.132E-2	Positive	Unchecked	Non reverse transcription control	-	28.14	0.39	4.187E-2	1.084E-2	D11	SYBR Green I		1.25	4.31	NRC is positive			71
255;66;41;24	F12	rep2.9	dwnstr.	27.57	6.121E-2	Positive	Unchecked	Non reverse transcription control	-	27.42	0.35	6.934E-2	1.819E-2	D12	SYBR Green I		1.25	4.20	NRC is positive			72
255;132;197;238	G1	Sample 73	int.	21.28	9.599E+0	Positive	Unchecked	Standard	1.000E+1	21.28	0.00	9.599E+0	0.000E+0		SYBR Green I		1.05	3.82	None			73
255;103;103;103	G2	Sample 74	int.	23.21	2.461E+0	Positive	Unchecked	Standard	2.000E+0	23.21	0.00	2.461E+0	0.000E+0		SYBR Green I		2.04	5.34	None			74
255;242;138;21	G3	Sample 75	int.	26.07	3.274E-1	Positive	Unchecked	Standard	4.000E-1	26.07	0.00	3.274E-1	0.000E+0		SYBR Green I		1.96	5.35	None			75
255;250;215;15	G4	Sample 76	int.	28.15	7.550E-2	Positive	Unchecked	Standard	8.000E-2	28.15	0.00	7.550E-2	0.000E+0		SYBR Green I		1.86	5.34	None			76
255;103;154;47	G5	Sample 77	int.	30.22	1.754E-2	Positive	Unchecked	Standard	1.600E-2	30.22	0.00	1.754E-2	0.000E+0		SYBR Green I		2.04	5.26	None			77
255;180;73;149	G6	Sample 78	int.	35.62	3.890E-4	Positive	Unchecked	Standard	0.000E+0	35.62	0.00	3.890E-4	0.000E+0		SYBR Green I		1.08	1.63	None			78
255;132;197;238	H1	Sample 85	dwnstr.	20.32	1.013E+1	Positive	Unchecked	Standard	1.000E+1	20.32	0.00	1.013E+1	0.000E+0		SYBR Green I		0.89	3.70	None			79
255;103;103;103	H2	Sample 86	dwnstr.	22.55	2.104E+0	Positive	Unchecked	Standard	2.000E+0	22.55	0.00	2.104E+0	0.000E+0		SYBR Green I		1.64	5.00	None			80
255;242;138;21	H3	Sample 87	dwnstr.	25.08	3.538E-1	Positive	Unchecked	Standard	4.000E-1	25.08	0.00	3.538E-1	0.000E+0		SYBR Green I		1.90	5.20	None			81
255;250;215;15	H4	Sample 88	dwnstr.	27.13	8.345E-2	Positive	Unchecked	Standard	8.000E-2	27.13	0.00	8.345E-2	0.000E+0		SYBR Green I		1.80	4.98	None			82
255;103;154;47	H5	Sample 89	dwnstr.	29.45	1.627E-2	Positive	Unchecked	Standard	1.600E-2	29.45	0.00	1.627E-2	0.000E+0		SYBR Green I		2.20	5.41	None			83
255;180;73;149	H6	Sample 90	dwnstr.	-	-	Negative	Unchecked	Standard	-	-	-	-	-		SYBR Green I		0.02	0.23	Standard is negative			84
