# Supplementary material for: SETD2 methyltransferase activity promotes correct transcription initiation and termination
Source: EMBO Rep. 2026 Mar 23;27(9):2218–42. doi: 10.1038/s44319-026-00744-1 (PMC13172057; doi:10.1038/s44319-026-00744-1)
Supplement: Supplementary file 5 — Source data Fig. 1 [file 44319_2026_744_MOESM5_ESM.zip › Figure EV4/EV4BCD RT-qPCR/251117-Rpe-epz-CD58-rep2 - Abs Quant.txt]

Color	Position	Sample Name	Gene Name	Cq	Concentration	Call	Excluded	Sample Type	Standard	Cq Mean	Cq Error	Concentration Mean	Concentration Error	Replicate Group	Dye	Edited Call	Slope	EPF	Failure	Notes	Sample Prep Notes	Number
255;132;197;238	A1	0h	int.	22.87	2.784E+0	Positive	Unchecked	Unknown	-	22.86	0.02	2.797E+0	4.077E-2	A1	SYBR Green I		1.49	4.81	None			1
255;103;103;103	A2	3h	int.	23.15	2.290E+0	Positive	Unchecked	Unknown	-	23.22	0.07	2.177E+0	1.020E-1	A2	SYBR Green I		1.52	4.84	None			2
255;242;138;21	A3	24h	int.	23.41	1.910E+0	Positive	Unchecked	Unknown	-	23.51	0.10	1.780E+0	1.203E-1	A3	SYBR Green I		1.67	5.04	None			3
255;250;215;15	A4	48h	int.	23.82	1.435E+0	Positive	Unchecked	Unknown	-	24.01	0.21	1.268E+0	1.797E-1	A4	SYBR Green I		1.67	5.03	None			4
255;103;154;47	A5	0h	int.	36.58	1.946E-4	Positive	Unchecked	Non reverse transcription control	-	35.44	0.99	4.931E-4	2.655E-4	A5	SYBR Green I		0.39	0.87	NRC is positive			5
255;180;73;149	A6	3h	int.	36.63	1.879E-4	Positive	Unchecked	Non reverse transcription control	-	36.66	0.11	1.844E-4	1.370E-5	A6	SYBR Green I		0.55	1.05	NRC is positive			6
255;95;103;174	A7	24h	int.	36.69	1.802E-4	Positive	Unchecked	Non reverse transcription control	-	36.02	0.93	3.335E-4	2.339E-4	A7	SYBR Green I		0.51	1.00	NRC is positive			7
255;205;18;55	A8	48h	int.	36.32	2.333E-4	Positive	Unchecked	Non reverse transcription control	-	35.02	1.15	6.936E-4	4.294E-4	A8	SYBR Green I		0.74	1.27	NRC is positive			8
255;132;197;238	B1	0h	int.	22.88	2.765E+0	Positive	Unchecked	Unknown	-	22.86	0.02	2.797E+0	4.077E-2	A1	SYBR Green I		1.54	4.92	None			9
255;103;103;103	B2	3h	int.	23.28	2.091E+0	Positive	Unchecked	Unknown	-	23.22	0.07	2.177E+0	1.020E-1	A2	SYBR Green I		1.29	4.82	None			10
255;242;138;21	B3	24h	int.	23.60	1.673E+0	Positive	Unchecked	Unknown	-	23.51	0.10	1.780E+0	1.203E-1	A3	SYBR Green I		1.50	4.85	None			11
255;250;215;15	B4	48h	int.	23.97	1.292E+0	Positive	Unchecked	Unknown	-	24.01	0.21	1.268E+0	1.797E-1	A4	SYBR Green I		1.42	4.83	None			12
255;103;154;47	B5	0h	int.	35.01	5.820E-4	Positive	Unchecked	Non reverse transcription control	-	35.44	0.99	4.931E-4	2.655E-4	A5	SYBR Green I		1.14	1.77	NRC is positive			13
255;180;73;149	B6	3h	int.	36.57	1.959E-4	Positive	Unchecked	Non reverse transcription control	-	36.66	0.11	1.844E-4	1.370E-5	A6	SYBR Green I		0.65	1.16	NRC is positive			14
255;95;103;174	B7	24h	int.	34.96	6.027E-4	Positive	Unchecked	Non reverse transcription control	-	36.02	0.93	3.335E-4	2.339E-4	A7	SYBR Green I		1.75	2.11	NRC is positive			15
255;205;18;55	B8	48h	int.	34.12	1.083E-3	Positive	Unchecked	Non reverse transcription control	-	35.02	1.15	6.936E-4	4.294E-4	A8	SYBR Green I		1.58	2.67	NRC is positive			16
255;132;197;238	C1	0h	int.	22.84	2.843E+0	Positive	Unchecked	Unknown	-	22.86	0.02	2.797E+0	4.077E-2	A1	SYBR Green I		1.52	4.79	None			17
255;103;103;103	C2	3h	int.	23.24	2.151E+0	Positive	Unchecked	Unknown	-	23.22	0.07	2.177E+0	1.020E-1	A2	SYBR Green I		1.51	4.84	None			18
255;242;138;21	C3	24h	int.	23.53	1.757E+0	Positive	Unchecked	Unknown	-	23.51	0.10	1.780E+0	1.203E-1	A3	SYBR Green I		1.34	4.58	None			19
255;250;215;15	C4	48h	int.	24.23	1.078E+0	Positive	Unchecked	Unknown	-	24.01	0.21	1.268E+0	1.797E-1	A4	SYBR Green I		1.20	4.20	None			20
255;103;154;47	C5	0h	int.	34.74	7.027E-4	Positive	Unchecked	Non reverse transcription control	-	35.44	0.99	4.931E-4	2.655E-4	A5	SYBR Green I		1.76	2.32	NRC is positive			21
255;180;73;149	C6	3h	int.	36.78	1.692E-4	Positive	Unchecked	Non reverse transcription control	-	36.66	0.11	1.844E-4	1.370E-5	A6	SYBR Green I		0.55	1.03	NRC is positive			22
255;95;103;174	C7	24h	int.	36.42	2.176E-4	Positive	Unchecked	Non reverse transcription control	-	36.02	0.93	3.335E-4	2.339E-4	A7	SYBR Green I		0.54	1.07	NRC is positive			23
255;205;18;55	C8	48h	int.	34.62	7.641E-4	Positive	Unchecked	Non reverse transcription control	-	35.02	1.15	6.936E-4	4.294E-4	A8	SYBR Green I		1.25	1.90	NRC is positive			24
255;132;197;238	D1	0h	dwnstr.	26.66	2.296E-1	Positive	Unchecked	Unknown	-	26.69	0.02	2.255E-1	3.550E-3	D1	SYBR Green I		1.35	4.43	None			25
255;103;103;103	D2	3h	dwnstr.	27.06	1.750E-1	Positive	Unchecked	Unknown	-	27.12	0.07	1.685E-1	7.553E-3	D2	SYBR Green I		1.49	4.89	None			26
255;242;138;21	D3	24h	dwnstr.	26.48	2.594E-1	Positive	Unchecked	Unknown	-	26.56	0.09	2.466E-1	1.535E-2	D3	SYBR Green I		1.54	4.84	None			27
255;250;215;15	D4	48h	dwnstr.	26.86	2.004E-1	Positive	Unchecked	Unknown	-	26.92	0.06	1.930E-1	7.225E-3	D4	SYBR Green I		1.59	4.92	None			28
255;103;154;47	D5	0h	dwnstr.	34.36	1.233E-3	Positive	Unchecked	Non reverse transcription control	-	34.40	0.34	1.218E-3	2.709E-4	D5	SYBR Green I		1.63	2.78	NRC is positive			29
255;180;73;149	D6	3h	dwnstr.	34.93	8.374E-4	Positive	Unchecked	Non reverse transcription control	-	34.91	0.49	8.780E-4	2.876E-4	D6	SYBR Green I		1.76	2.48	NRC is positive			30
255;95;103;174	D7	24h	dwnstr.	35.31	6.470E-4	Positive	Unchecked	Non reverse transcription control	-	34.49	1.40	1.557E-3	1.568E-3	D7	SYBR Green I		1.54	2.17	NRC is positive			31
255;205;18;55	D8	48h	dwnstr.	34.63	1.027E-3	Positive	Unchecked	Non reverse transcription control	-	35.06	1.43	9.900E-4	7.137E-4	D8	SYBR Green I		2.00	2.84	NRC is positive			32
255;132;197;238	E1	0h	dwnstr.	26.70	2.234E-1	Positive	Unchecked	Unknown	-	26.69	0.02	2.255E-1	3.550E-3	D1	SYBR Green I		1.36	4.51	None			33
255;103;103;103	E2	3h	dwnstr.	27.19	1.602E-1	Positive	Unchecked	Unknown	-	27.12	0.07	1.685E-1	7.553E-3	D2	SYBR Green I		1.28	4.89	None			34
255;242;138;21	E3	24h	dwnstr.	26.53	2.507E-1	Positive	Unchecked	Unknown	-	26.56	0.09	2.466E-1	1.535E-2	D3	SYBR Green I		1.48	4.84	None			35
255;250;215;15	E4	48h	dwnstr.	26.92	1.924E-1	Positive	Unchecked	Unknown	-	26.92	0.06	1.930E-1	7.225E-3	D4	SYBR Green I		1.59	4.98	None			36
255;103;154;47	E5	0h	dwnstr.	34.76	9.398E-4	Positive	Unchecked	Non reverse transcription control	-	34.40	0.34	1.218E-3	2.709E-4	D5	SYBR Green I		1.61	2.46	NRC is positive			37
255;180;73;149	E6	3h	dwnstr.	34.42	1.184E-3	Positive	Unchecked	Non reverse transcription control	-	34.91	0.49	8.780E-4	2.876E-4	D6	SYBR Green I		2.00	2.94	NRC is positive			38
255;95;103;174	E7	24h	dwnstr.	32.88	3.367E-3	Positive	Unchecked	Non reverse transcription control	-	34.49	1.40	1.557E-3	1.568E-3	D7	SYBR Green I		1.34	3.68	NRC is positive			39
255;205;18;55	E8	48h	dwnstr.	33.90	1.685E-3	Positive	Unchecked	Non reverse transcription control	-	35.06	1.43	9.900E-4	7.137E-4	D8	SYBR Green I		1.36	3.05	NRC is positive			40
255;132;197;238	F1	0h	dwnstr.	26.70	2.234E-1	Positive	Unchecked	Unknown	-	26.69	0.02	2.255E-1	3.550E-3	D1	SYBR Green I		1.54	4.84	None			41
255;103;103;103	F2	3h	dwnstr.	27.10	1.703E-1	Positive	Unchecked	Unknown	-	27.12	0.07	1.685E-1	7.553E-3	D2	SYBR Green I		1.46	4.77	None			42
255;242;138;21	F3	24h	dwnstr.	26.66	2.296E-1	Positive	Unchecked	Unknown	-	26.56	0.09	2.466E-1	1.535E-2	D3	SYBR Green I		1.50	4.83	None			43
255;250;215;15	F4	48h	dwnstr.	26.97	1.860E-1	Positive	Unchecked	Unknown	-	26.92	0.06	1.930E-1	7.225E-3	D4	SYBR Green I		1.48	4.69	None			44
255;103;154;47	F5	0h	dwnstr.	34.09	1.481E-3	Positive	Unchecked	Non reverse transcription control	-	34.40	0.34	1.218E-3	2.709E-4	D5	SYBR Green I		1.40	2.77	NRC is positive			45
255;180;73;149	F6	3h	dwnstr.	35.39	6.128E-4	Positive	Unchecked	Non reverse transcription control	-	34.91	0.49	8.780E-4	2.876E-4	D6	SYBR Green I		1.52	2.08	NRC is positive			46
255;95;103;174	F7	24h	dwnstr.	35.29	6.558E-4	Positive	Unchecked	Non reverse transcription control	-	34.49	1.40	1.557E-3	1.568E-3	D7	SYBR Green I		1.44	2.08	NRC is positive			47
255;205;18;55	F8	48h	dwnstr.	36.66	2.588E-4	Positive	Unchecked	Non reverse transcription control	-	35.06	1.43	9.900E-4	7.137E-4	D8	SYBR Green I		0.93	1.37	NRC is positive			48
255;132;197;238	G1	Sample 73	dwnstr.	21.13	9.798E+0	Positive	Unchecked	Standard	1.000E+1	21.13	0.00	9.798E+0	0.000E+0		SYBR Green I		1.02	3.97	None			49
255;103;103;103	G2	Sample 74	dwnstr.	23.31	2.231E+0	Positive	Unchecked	Standard	2.000E+0	23.31	0.00	2.231E+0	0.000E+0		SYBR Green I		1.32	5.07	None			50
255;242;138;21	G3	Sample 75	dwnstr.	25.93	3.768E-1	Positive	Unchecked	Standard	4.000E-1	25.93	0.00	3.768E-1	0.000E+0		SYBR Green I		1.79	5.12	None			51
255;250;215;15	G4	Sample 76	dwnstr.	28.40	7.046E-2	Positive	Unchecked	Standard	8.000E-2	28.40	0.00	7.046E-2	0.000E+0		SYBR Green I		1.58	4.58	None			52
255;103;154;47	G5	Sample 77	dwnstr.	30.44	1.764E-2	Positive	Unchecked	Standard	1.600E-2	30.44	0.00	1.764E-2	0.000E+0		SYBR Green I		1.79	4.78	None			53
255;180;73;149	G6	Sample 78	dwnstr.	35.66	5.102E-4	Positive	Unchecked	Standard	0.000E+0	35.66	0.00	5.102E-4	0.000E+0		SYBR Green I		0.83	1.48	None			54
255;132;197;238	H1	Sample 73	int.	21.05	9.917E+0	Positive	Unchecked	Standard	1.000E+1	21.05	0.00	9.917E+0	0.000E+0		SYBR Green I		1.05	4.01	None			55
255;103;103;103	H2	Sample 74	int.	23.22	2.181E+0	Positive	Unchecked	Standard	2.000E+0	23.22	0.00	2.181E+0	0.000E+0		SYBR Green I		1.63	5.09	None			56
255;242;138;21	H3	Sample 75	int.	25.68	3.917E-1	Positive	Unchecked	Standard	4.000E-1	25.68	0.00	3.917E-1	0.000E+0		SYBR Green I		1.96	5.49	None			57
255;250;215;15	H4	Sample 76	int.	28.22	6.654E-2	Positive	Unchecked	Standard	8.000E-2	28.22	0.00	6.654E-2	0.000E+0		SYBR Green I		1.70	4.98	None			58
255;103;154;47	H5	Sample 77	int.	30.08	1.817E-2	Positive	Unchecked	Standard	1.600E-2	30.08	0.00	1.817E-2	0.000E+0		SYBR Green I		2.09	5.34	None			59
255;180;73;149	H6	Sample 78	int.	34.30	9.554E-4	Positive	Unchecked	Standard	0.000E+0	34.30	0.00	9.554E-4	0.000E+0		SYBR Green I		1.40	2.77	None			60
