# Supplementary material for: SETD2 methyltransferase activity promotes correct transcription initiation and termination
Source: EMBO Rep. 2026 Mar 23;27(9):2218–42. doi: 10.1038/s44319-026-00744-1 (PMC13172057; doi:10.1038/s44319-026-00744-1)
Supplement: Supplementary file 6 — Source data Fig. 4 [file 44319_2026_744_MOESM6_ESM.zip]

Archive with 38 entries (33 files):
- Figure 1/
- Figure 1/1H/
- Figure 1/1H/RCC/
- Figure 1/1H/RCC/2024-05-08 achn,a498 setd2(Chemiluminescence).jpg
- Figure 1/1H/RCC/2024-05-08 achn,a498 setd2(Composite).jpg
- Figure 1/1H/RCC/2024-05-08 achn,a498 setd2(Ponceau S).jpg
- Figure 1/1H/RCC/2024-12-03 achn,a498 k36m3(Chemiluminescence).jpg
- Figure 1/1H/RCC/2024-12-03 achn,a498 k36m3(Composite).jpg
- Figure 1/1H/RCC/2024-12-03 achn,a498 k36m3(Ponceau S).jpg
- Figure 1/1H/RCC/2024-12-10 achn,a498 rep4 h3-2(Chemiluminescence).jpg
- Figure 1/1H/RCC/2024-12-10 achn,a498 rep4 h3-2(Composite).jpg
- Figure 1/1H/RCC/2024-12-10 achn,a498 rep4 h3-2(Ponceau S).jpg
- Figure 1/1H/RCC/2024-12-11 achn,a498 rep4 setd2(Chemiluminescence).jpg
- Figure 1/1H/RCC/2024-12-11 achn,a498 rep4 setd2(Composite).jpg
- Figure 1/1H/RCC/2024-12-11 achn,a498 rep4 setd2(Ponceau S).jpg
- Figure 1/1H/RCC/Other reps for quantification/
- Figure 1/1H/RCC/Other reps for quantification/2024-05-08 achn,a498 H3K36me3(Chemiluminescence).jpg
- Figure 1/1H/RCC/Other reps for quantification/2024-05-08 achn,a498 H3K36me3(Composite).jpg
- Figure 1/1H/RCC/Other reps for quantification/2024-05-08 achn,a498 H3K36me3(Ponceau S).jpg
- Figure 1/1H/RCC/Other reps for quantification/2024-12-05 achn,a498 r2 h3(Chemiluminescence).jpg
- Figure 1/1H/RCC/Other reps for quantification/2024-12-05 achn,a498 r2 h3(Composite).jpg
- Figure 1/1H/RCC/Other reps for quantification/2024-12-05 achn,a498 r2 h3(Ponceau S).jpg
- Figure 1/1H/RCC/Other reps for quantification/2024-12-05 achn,a498 r3 h3(Chemiluminescence).jpg
- Figure 1/1H/RCC/Other reps for quantification/2024-12-05 achn,a498 r3 h3(Composite).jpg
- Figure 1/1H/RCC/Other reps for quantification/2024-12-05 achn,a498 r3 h3(Ponceau S).jpg
- Figure 1/1H/RCC/Other reps for quantification/2024-12-10 achn,a498 rep4 k36m3(Chemiluminescence).jpg
- Figure 1/1H/RCC/Other reps for quantification/2024-12-10 achn,a498 rep4 k36m3(Composite).jpg
- Figure 1/1H/RCC/Other reps for quantification/2024-12-10 achn,a498 rep4 k36m3(Ponceau S).jpg
- Figure 1/1H/U2OS/
- Figure 1/1H/U2OS/2024-12-03 u2os,ko h3-1(Chemiluminescence).jpg
- Figure 1/1H/U2OS/2024-12-03 u2os,ko h3-1(Composite).jpg
- Figure 1/1H/U2OS/2024-12-03 u2os,ko h3-1(Ponceau S).jpg
- Figure 1/1H/U2OS/2024-12-03 u2os,ko k36m3(Chemiluminescence).jpg
- Figure 1/1H/U2OS/2024-12-03 u2os,ko k36m3(Composite).jpg
- Figure 1/1H/U2OS/2024-12-03 u2os,ko k36m3(Ponceau S).jpg
- Figure 1/1H/U2OS/2024-12-03 u2os,ko setd2-1(Chemiluminescence).jpg
- Figure 1/1H/U2OS/2024-12-03 u2os,ko setd2-1(Composite).jpg
- Figure 1/1H/U2OS/2024-12-03 u2os,ko setd2-1(Ponceau S).jpg
