# Supplementary material for: SETD2 methyltransferase activity promotes correct transcription initiation and termination
Source: EMBO Rep. 2026 Mar 23;27(9):2218–42. doi: 10.1038/s44319-026-00744-1 (PMC13172057; doi:10.1038/s44319-026-00744-1)
Supplement: Supplementary file 7 — Figure EV4 Source Data [file 44319_2026_744_MOESM7_ESM.zip]

Archive with 35 entries (28 files):
- Figure 4/
- Figure 4/4A/
- Figure 4/4A/day3/
- Figure 4/4A/day3/2025-01-09 h3k36m3 d3(Chemiluminescence).jpg
- Figure 4/4A/day3/2025-01-09 h3k36m3 d3(Composite).jpg
- Figure 4/4A/day3/2025-01-09 h3k36m3 d3(Ponceau S).jpg
- Figure 4/4A/day3/2025-01-09 h3k36m3 d9(Composite).jpg
- Figure 4/4A/day3/2025-01-09 setd2 d3(Chemiluminescence).jpg
- Figure 4/4A/day3/2025-01-09 setd2 d3(Composite).jpg
- Figure 4/4A/day3/2025-01-09 setd2 d3(Ponceau S).jpg
- Figure 4/4A/day3/2025-01-09 setd2 d9(Composite).jpg
- Figure 4/4A/day3/2025-01-21 h3 d3(Chemiluminescence).jpg
- Figure 4/4A/day3/2025-01-21 h3 d3(Composite).jpg
- Figure 4/4A/day3/2025-01-21 h3 d3(Ponceau S).jpg
- Figure 4/4A/day9/
- Figure 4/4A/day9/2025-01-09 h3k36m3 d9(Chemiluminescence).jpg
- Figure 4/4A/day9/2025-01-09 h3k36m3 d9(Ponceau S).jpg
- Figure 4/4A/day9/2025-01-09 setd2 d9(Chemiluminescence).jpg
- Figure 4/4A/day9/2025-01-09 setd2 d9(Ponceau S).jpg
- Figure 4/4A/day9/2025-01-21 h3 d3(Composite).jpg
- Figure 4/4A/day9/2025-01-21 h3 d9(Chemiluminescence).jpg
- Figure 4/4A/day9/2025-01-21 h3 d9(Composite).jpg
- Figure 4/4A/day9/2025-01-21 h3 d9(Ponceau S).jpg
- Figure 4/4C/
- Figure 4/4C/240416-u2os-ko-clic4 - Abs Quant.txt
- Figure 4/4C/240514-u2os-epz-clic4-rep1- Abs Quant.txt
- Figure 4/4C/241001-u2os-epz-rep23-clic4 - Abs Quant.txt
- Figure 4/4D/
- Figure 4/4D/240418-u2os-ko-cop1-dwnstr2 - Abs Quant.txt
- Figure 4/4D/240808-u2os-epz-rep1-cop1 - Abs Quant.txt
- Figure 4/4D/241001-u2os-epz-rep23-cop1(2) - Abs Quant.txt
- Figure 4/4E/
- Figure 4/4E/240418-u2os-ko-emc2 - Abs Quant.txt
- Figure 4/4E/240808-u2os-epz-rep1-emc2 - Abs Quant.txt
- Figure 4/4E/241001-u2os-epz-rep23-emc2 - Abs Quant.txt
