# Supplementary material for: SETD2 methyltransferase activity promotes correct transcription initiation and termination
Source: EMBO Rep. 2026 Mar 23;27(9):2218–42. doi: 10.1038/s44319-026-00744-1 (PMC13172057; doi:10.1038/s44319-026-00744-1)
Supplement: Supplementary file 7 — Figure EV4 Source Data [file 44319_2026_744_MOESM7_ESM.zip › Figure 4/4C/240514-u2os-epz-clic4-rep1- Abs Quant.txt]

Color	Position	Sample Name	Gene Name	Cq	Concentration	Call	Excluded	Sample Type	Standard	Cq Mean	Cq Error	Concentration Mean	Concentration Error	Replicate Group	Dye	Edited Call	Slope	EPF	Failure	Notes	Sample Prep Notes	Number
255;132;197;238	A1	DMSO 21d nonRT	emc2 dwnstr	35.48	8.607E-3	Positive	Unchecked	Non reverse transcription control	-	36.60	1.55	5.487E-3	3.679E-3	A1	SYBR Green I		1.73	2.07	NRC is positive			1
255;103;103;103	A2	EPZ 3d nonRT	emc2 dwnstr	37.09	3.156E-3	Positive	Unchecked	Non reverse transcription control	-	36.44	0.93	5.148E-3	2.817E-3	A2	SYBR Green I		0.78	1.15	NRC is positive, Replicate group contains positives and negatives.			2
255;242;138;21	A3	EPZ 9d nonRT	emc2 dwnstr	35.78	7.140E-3	Positive	Unchecked	Non reverse transcription control	-	35.80	0.55	7.339E-3	2.439E-3	A3	SYBR Green I		1.53	1.81	NRC is positive			3
255;250;215;15	A4	EPZ 21d nonRT	emc2 dwnstr	-	-	Negative	Unchecked	Non reverse transcription control	-	-	-	-	-	A4	SYBR Green I		0.09	0.27	Replicate group contains positives and negatives.			4
255;103;154;47	A5	DMSO 21d	emc2 dwnstr	27.04	1.655E+0	Positive	Unchecked	Unknown	-	27.08	0.04	1.618E+0	3.545E-2	A5	SYBR Green I		1.31	4.57	None			5
255;180;73;149	A6	EPZ 3d	emc2 dwnstr	28.20	8.033E-1	Positive	Unchecked	Unknown	-	28.24	0.07	7.840E-1	3.341E-2	A6	SYBR Green I		1.33	4.40	None			6
255;95;103;174	A7	EPZ 9d	emc2 dwnstr	28.56	6.419E-1	Positive	Unchecked	Unknown	-	28.78	0.19	5.613E-1	6.983E-2	A7	SYBR Green I		1.60	4.89	None			7
255;205;18;55	A8	EPZ 21d	emc2 dwnstr	26.91	1.795E+0	Positive	Unchecked	Unknown	-	27.01	0.09	1.684E+0	9.551E-2	A8	SYBR Green I		1.31	4.55	None			8
255;34;176;146	A9	Sample 81	None	-	-	-	Checked	Unknown	-	-	-	-	-	A9	SYBR Green I		-	-				9
255;47;73;113	A10	Sample 82	None	-	-	-	Checked	Unknown	-	-	-	-	-	A10	SYBR Green I		-	-				10
255;234;79;79	A11	Sample 83	None	-	-	-	Checked	Unknown	-	-	-	-	-	A11	SYBR Green I		-	-				11
255;66;41;24	A12	Sample 84	None	-	-	-	Checked	Unknown	-	-	-	-	-	A12	SYBR Green I		-	-				12
255;132;197;238	B1	DMSO 21d nonRT	emc2 dwnstr	38.36	1.431E-3	Positive	Unchecked	Non reverse transcription control	-	36.60	1.55	5.487E-3	3.679E-3	A1	SYBR Green I		0.28	0.52	NRC is positive			13
255;103;103;103	B2	EPZ 3d nonRT	emc2 dwnstr	35.78	7.140E-3	Positive	Unchecked	Non reverse transcription control	-	36.44	0.93	5.148E-3	2.817E-3	A2	SYBR Green I		1.54	1.78	NRC is positive, Replicate group contains positives and negatives.			14
255;242;138;21	B3	EPZ 9d nonRT	emc2 dwnstr	35.26	9.872E-3	Positive	Unchecked	Non reverse transcription control	-	35.80	0.55	7.339E-3	2.439E-3	A3	SYBR Green I		1.43	2.05	NRC is positive			15
255;250;215;15	B4	EPZ 21d nonRT	emc2 dwnstr	36.35	5.005E-3	Positive	Unchecked	Non reverse transcription control	-	35.93	0.60	6.753E-3	2.472E-3	A4	SYBR Green I		0.96	1.43	NRC is positive, Replicate group contains positives and negatives.			16
255;103;154;47	B5	DMSO 21d	emc2 dwnstr	27.11	1.584E+0	Positive	Unchecked	Unknown	-	27.08	0.04	1.618E+0	3.545E-2	A5	SYBR Green I		1.28	4.49	None			17
255;180;73;149	B6	EPZ 3d	emc2 dwnstr	28.32	7.454E-1	Positive	Unchecked	Unknown	-	28.24	0.07	7.840E-1	3.341E-2	A6	SYBR Green I		1.07	4.15	None			18
255;95;103;174	B7	EPZ 9d	emc2 dwnstr	28.89	5.226E-1	Positive	Unchecked	Unknown	-	28.78	0.19	5.613E-1	6.983E-2	A7	SYBR Green I		1.52	4.73	None			19
255;205;18;55	B8	EPZ 21d	emc2 dwnstr	27.07	1.624E+0	Positive	Unchecked	Unknown	-	27.01	0.09	1.684E+0	9.551E-2	A8	SYBR Green I		1.42	4.58	None			20
255;34;176;146	B9	Sample 81	None	-	-	-	Checked	Unknown	-	-	-	-	-	A9	SYBR Green I		-	-				21
255;47;73;113	B10	Sample 82	None	-	-	-	Checked	Unknown	-	-	-	-	-	A10	SYBR Green I		-	-				22
255;234;79;79	B11	Sample 83	None	-	-	-	Checked	Unknown	-	-	-	-	-	A11	SYBR Green I		-	-				23
255;66;41;24	B12	Sample 84	None	-	-	-	Checked	Unknown	-	-	-	-	-	A12	SYBR Green I		-	-				24
255;132;197;238	C1	DMSO 21d nonRT	emc2 dwnstr	35.95	6.422E-3	Positive	Unchecked	Non reverse transcription control	-	36.60	1.55	5.487E-3	3.679E-3	A1	SYBR Green I		1.10	1.78	NRC is positive			25
255;103;103;103	C2	EPZ 3d nonRT	emc2 dwnstr	-	-	Negative	Unchecked	Non reverse transcription control	-	-	-	-	-	A2	SYBR Green I		0.07	0.31	Replicate group contains positives and negatives.			26
255;242;138;21	C3	EPZ 9d nonRT	emc2 dwnstr	36.35	5.005E-3	Positive	Unchecked	Non reverse transcription control	-	35.80	0.55	7.339E-3	2.439E-3	A3	SYBR Green I		1.14	1.52	NRC is positive			27
255;250;215;15	C4	EPZ 21d nonRT	emc2 dwnstr	35.50	8.501E-3	Positive	Unchecked	Non reverse transcription control	-	35.93	0.60	6.753E-3	2.472E-3	A4	SYBR Green I		1.54	1.90	NRC is positive, Replicate group contains positives and negatives.			28
255;103;154;47	C5	DMSO 21d	emc2 dwnstr	27.08	1.614E+0	Positive	Unchecked	Unknown	-	27.08	0.04	1.618E+0	3.545E-2	A5	SYBR Green I		1.32	4.52	None			29
255;180;73;149	C6	EPZ 3d	emc2 dwnstr	28.20	8.033E-1	Positive	Unchecked	Unknown	-	28.24	0.07	7.840E-1	3.341E-2	A6	SYBR Green I		1.23	4.41	None			30
255;95;103;174	C7	EPZ 9d	emc2 dwnstr	28.90	5.193E-1	Positive	Unchecked	Unknown	-	28.78	0.19	5.613E-1	6.983E-2	A7	SYBR Green I		1.48	4.58	None			31
255;205;18;55	C8	EPZ 21d	emc2 dwnstr	27.06	1.634E+0	Positive	Unchecked	Unknown	-	27.01	0.09	1.684E+0	9.551E-2	A8	SYBR Green I		1.10	4.26	None			32
255;34;176;146	C9	Sample 81	None	-	-	-	Checked	Unknown	-	-	-	-	-	A9	SYBR Green I		-	-				33
255;47;73;113	C10	Sample 82	None	-	-	-	Checked	Unknown	-	-	-	-	-	A10	SYBR Green I		-	-				34
255;234;79;79	C11	Sample 83	None	-	-	-	Checked	Unknown	-	-	-	-	-	A11	SYBR Green I		-	-				35
255;66;41;24	C12	Sample 84	None	-	-	-	Checked	Unknown	-	-	-	-	-	A12	SYBR Green I		-	-				36
255;132;197;238	D1	DMSO 21d nonRT	emc2 intron	36.79	4.736E-3	Positive	Unchecked	Non reverse transcription control	-	35.90	1.19	9.894E-3	7.732E-3	D1	SYBR Green I		1.08	1.41	NRC is positive			37
255;103;103;103	D2	EPZ 3d nonRT	emc2 intron	36.60	5.320E-3	Positive	Unchecked	Non reverse transcription control	-	36.17	0.62	7.192E-3	2.647E-3	D2	SYBR Green I		1.22	1.51	NRC is positive, Replicate group contains positives and negatives.			38
255;242;138;21	D3	EPZ 9d nonRT	emc2 intron	-	-	Negative	Unchecked	Non reverse transcription control	-	-	-	-	-	D3	SYBR Green I		0.01	0.15	Replicate group contains positives and negatives.			39
255;250;215;15	D4	EPZ 21d nonRT	emc2 intron	-	-	Negative	Unchecked	Non reverse transcription control	-	-	-	-	-	D4	SYBR Green I		0.30	0.65	Replicate group contains positives and negatives.			40
255;103;154;47	D5	DMSO 21d	emc2 intron	25.09	6.127E+0	Positive	Unchecked	Unknown	-	25.14	0.07	5.933E+0	2.449E-1	D5	SYBR Green I		1.54	4.63	None			41
255;180;73;149	D6	EPZ 3d	emc2 intron	24.90	6.883E+0	Positive	Unchecked	Unknown	-	25.29	0.50	5.574E+0	1.577E+0	D6	SYBR Green I		1.45	4.49	None			42
255;95;103;174	D7	EPZ 9d	emc2 intron	25.81	3.942E+0	Positive	Unchecked	Unknown	-	25.89	0.13	3.761E+0	2.923E-1	D7	SYBR Green I		1.45	4.47	None			43
255;205;18;55	D8	EPZ 21d	emc2 intron	25.39	5.098E+0	Positive	Unchecked	Unknown	-	25.43	0.07	4.978E+0	2.086E-1	D8	SYBR Green I		1.46	4.57	None			44
255;34;176;146	D9	Sample 81	None	-	-	-	Checked	Unknown	-	-	-	-	-	A9	SYBR Green I		-	-				45
255;47;73;113	D10	Sample 82	None	-	-	-	Checked	Unknown	-	-	-	-	-	A10	SYBR Green I		-	-				46
255;234;79;79	D11	Sample 83	None	-	-	-	Checked	Unknown	-	-	-	-	-	A11	SYBR Green I		-	-				47
255;66;41;24	D12	Sample 84	None	-	-	-	Checked	Unknown	-	-	-	-	-	A12	SYBR Green I		-	-				48
255;132;197;238	E1	DMSO 21d nonRT	emc2 intron	36.36	6.162E-3	Positive	Unchecked	Non reverse transcription control	-	35.90	1.19	9.894E-3	7.732E-3	D1	SYBR Green I		1.45	1.72	NRC is positive			49
255;103;103;103	E2	EPZ 3d nonRT	emc2 intron	35.73	9.064E-3	Positive	Unchecked	Non reverse transcription control	-	36.17	0.62	7.192E-3	2.647E-3	D2	SYBR Green I		2.18	2.00	NRC is positive, Replicate group contains positives and negatives.			50
255;242;138;21	E3	EPZ 9d nonRT	emc2 intron	35.75	8.953E-3	Positive	Unchecked	Non reverse transcription control	-	35.75	0.00	8.953E-3	0.000E+0	D3	SYBR Green I		2.15	1.98	NRC is positive, Replicate group contains positives and negatives.			51
255;250;215;15	E4	EPZ 21d nonRT	emc2 intron	37.10	3.917E-3	Positive	Unchecked	Non reverse transcription control	-	36.35	1.06	6.866E-3	4.170E-3	D4	SYBR Green I		0.69	1.07	NRC is positive, Replicate group contains positives and negatives.			52
255;103;154;47	E5	DMSO 21d	emc2 intron	25.12	6.015E+0	Positive	Unchecked	Unknown	-	25.14	0.07	5.933E+0	2.449E-1	D5	SYBR Green I		1.44	4.50	None			53
255;180;73;149	E6	EPZ 3d	emc2 intron	25.86	3.823E+0	Positive	Unchecked	Unknown	-	25.29	0.50	5.574E+0	1.577E+0	D6	SYBR Green I		0.99	3.35	None			54
255;95;103;174	E7	EPZ 9d	emc2 intron	25.82	3.918E+0	Positive	Unchecked	Unknown	-	25.89	0.13	3.761E+0	2.923E-1	D7	SYBR Green I		1.43	4.46	None			55
255;205;18;55	E8	EPZ 21d	emc2 intron	25.39	5.098E+0	Positive	Unchecked	Unknown	-	25.43	0.07	4.978E+0	2.086E-1	D8	SYBR Green I		1.26	4.19	None			56
255;34;176;146	E9	Sample 81	None	-	-	-	Checked	Unknown	-	-	-	-	-	A9	SYBR Green I		-	-				57
255;47;73;113	E10	Sample 82	None	-	-	-	Checked	Unknown	-	-	-	-	-	A10	SYBR Green I		-	-				58
255;234;79;79	E11	Sample 83	None	-	-	-	Checked	Unknown	-	-	-	-	-	A11	SYBR Green I		-	-				59
255;66;41;24	E12	Sample 84	None	-	-	-	Checked	Unknown	-	-	-	-	-	A12	SYBR Green I		-	-				60
255;132;197;238	F1	DMSO 21d nonRT	emc2 intron	34.54	1.878E-2	Positive	Unchecked	Non reverse transcription control	-	35.90	1.19	9.894E-3	7.732E-3	D1	SYBR Green I		1.72	2.78	NRC is positive			61
255;103;103;103	F2	EPZ 3d nonRT	emc2 intron	-	-	Negative	Unchecked	Non reverse transcription control	-	-	-	-	-	D2	SYBR Green I		0.01	0.18	Replicate group contains positives and negatives.			62
255;242;138;21	F3	EPZ 9d nonRT	emc2 intron	-	-	Negative	Unchecked	Non reverse transcription control	-	-	-	-	-	D3	SYBR Green I		0.42	0.85	Replicate group contains positives and negatives.			63
255;250;215;15	F4	EPZ 21d nonRT	emc2 intron	35.60	9.815E-3	Positive	Unchecked	Non reverse transcription control	-	36.35	1.06	6.866E-3	4.170E-3	D4	SYBR Green I		1.88	2.05	NRC is positive, Replicate group contains positives and negatives.			64
255;103;154;47	F5	DMSO 21d	emc2 intron	25.22	5.658E+0	Positive	Unchecked	Unknown	-	25.14	0.07	5.933E+0	2.449E-1	D5	SYBR Green I		1.33	4.31	None			65
255;180;73;149	F6	EPZ 3d	emc2 intron	25.12	6.015E+0	Positive	Unchecked	Unknown	-	25.29	0.50	5.574E+0	1.577E+0	D6	SYBR Green I		1.32	4.28	None			66
255;95;103;174	F7	EPZ 9d	emc2 intron	26.04	3.424E+0	Positive	Unchecked	Unknown	-	25.89	0.13	3.761E+0	2.923E-1	D7	SYBR Green I		1.42	4.52	None			67
255;205;18;55	F8	EPZ 21d	emc2 intron	25.51	4.737E+0	Positive	Unchecked	Unknown	-	25.43	0.07	4.978E+0	2.086E-1	D8	SYBR Green I		1.10	4.23	None			68
255;34;176;146	F9	Sample 81	None	-	-	-	Checked	Unknown	-	-	-	-	-	A9	SYBR Green I		-	-				69
255;47;73;113	F10	Sample 82	None	-	-	-	Checked	Unknown	-	-	-	-	-	A10	SYBR Green I		-	-				70
255;234;79;79	F11	Sample 83	None	-	-	-	Checked	Unknown	-	-	-	-	-	A11	SYBR Green I		-	-				71
255;66;41;24	F12	Sample 84	None	-	-	-	Checked	Unknown	-	-	-	-	-	A12	SYBR Green I		-	-				72
255;132;197;238	G1	Sample 73	emc2 dwnstr	24.22	9.591E+0	Positive	Unchecked	Standard	1.000E+1	24.22	0.00	9.591E+0	0.000E+0		SYBR Green I		2.16	5.62	None			73
255;103;103;103	G2	Sample 75	emc2 dwnstr	26.67	2.084E+0	Positive	Unchecked	Standard	2.000E+0	26.67	0.00	2.084E+0	0.000E+0		SYBR Green I		2.11	6.05	None			74
255;242;138;21	G3	Sample 75	emc2 dwnstr	29.25	4.176E-1	Positive	Unchecked	Standard	4.000E-1	29.25	0.00	4.176E-1	0.000E+0		SYBR Green I		2.24	5.53	None			75
255;250;215;15	G4	Sample 76	emc2 dwnstr	31.97	7.668E-2	Positive	Unchecked	Standard	8.000E-2	31.97	0.00	7.668E-2	0.000E+0		SYBR Green I		1.85	4.64	None			76
255;103;154;47	G5	Sample 77	emc2 dwnstr	-	-	Negative	Unchecked	Standard	-	-	-	-	-		SYBR Green I		0.08	0.26	Standard is negative			77
255;180;73;149	G6	Sample 78	emc2 dwnstr	33.91	2.289E-2	Positive	Unchecked	Standard	-	33.91	0.00	2.289E-2	0.000E+0		SYBR Green I		1.07	2.35	None			78
255;95;103;174	G7	Sample 79	None	-	-	-	Checked	Unknown	-	-	-	-	-		SYBR Green I		-	-				79
255;205;18;55	G8	Sample 80	None	-	-	-	Checked	Unknown	-	-	-	-	-		SYBR Green I		-	-				80
255;34;176;146	G9	Sample 81	None	-	-	-	Checked	Unknown	-	-	-	-	-	A9	SYBR Green I		-	-				81
255;47;73;113	G10	Sample 82	None	-	-	-	Checked	Unknown	-	-	-	-	-	A10	SYBR Green I		-	-				82
255;234;79;79	G11	Sample 83	None	-	-	-	Checked	Unknown	-	-	-	-	-	A11	SYBR Green I		-	-				83
255;66;41;24	G12	Sample 84	None	-	-	-	Checked	Unknown	-	-	-	-	-	A12	SYBR Green I		-	-				84
255;132;197;238	H1	Sample 85	emc2 intron	24.42	9.235E+0	Positive	Unchecked	Standard	1.000E+1	24.42	0.00	9.235E+0	0.000E+0		SYBR Green I		2.33	5.79	None			85
255;103;103;103	H2	Sample 87	emc2 intron	26.71	2.272E+0	Positive	Unchecked	Standard	2.000E+0	26.71	0.00	2.272E+0	0.000E+0		SYBR Green I		2.00	5.50	None			86
255;242;138;21	H3	Sample 87	emc2 intron	29.12	5.192E-1	Positive	Unchecked	Standard	4.000E-1	29.12	0.00	5.192E-1	0.000E+0		SYBR Green I		2.15	5.54	None			87
255;250;215;15	H4	Sample 88	emc2 intron	33.13	4.455E-2	Positive	Unchecked	Standard	8.000E-2	33.13	0.00	4.455E-2	0.000E+0		SYBR Green I		2.13	4.02	None			88
255;103;154;47	H5	Sample 89	emc2 intron	34.35	2.110E-2	Positive	Unchecked	Standard	1.600E-2	34.35	0.00	2.110E-2	0.000E+0		SYBR Green I		2.24	2.80	None			89
255;180;73;149	H6	Sample 90	emc2 intron	-	-	Negative	Unchecked	Standard	-	-	-	-	-		SYBR Green I		0.24	0.56	Standard is negative			90
255;95;103;174	H7	Sample 91	None	-	-	-	Checked	Unknown	-	-	-	-	-		SYBR Green I		-	-				91
255;205;18;55	H8	Sample 92	None	-	-	-	Checked	Unknown	-	-	-	-	-		SYBR Green I		-	-				92
255;34;176;146	H9	Sample 93	None	-	-	-	Checked	Unknown	-	-	-	-	-		SYBR Green I		-	-				93
255;47;73;113	H10	Sample 94	None	-	-	-	Checked	Unknown	-	-	-	-	-		SYBR Green I		-	-				94
255;234;79;79	H11	Sample 95	None	-	-	-	Checked	Unknown	-	-	-	-	-		SYBR Green I		-	-				95
255;66;41;24	H12	Sample 96	None	-	-	-	Checked	Unknown	-	-	-	-	-		SYBR Green I		-	-				96
