# Supplementary material for: SETD2 methyltransferase activity promotes correct transcription initiation and termination
Source: EMBO Rep. 2026 Mar 23;27(9):2218–42. doi: 10.1038/s44319-026-00744-1 (PMC13172057; doi:10.1038/s44319-026-00744-1)
Supplement: Supplementary file 7 — Figure EV4 Source Data [file 44319_2026_744_MOESM7_ESM.zip › Figure 4/4C/241001-u2os-epz-rep23-clic4 - Abs Quant.txt]

Color	Position	Sample Name	Gene Name	Cq	Concentration	Call	Excluded	Sample Type	Standard	Cq Mean	Cq Error	Concentration Mean	Concentration Error	Replicate Group	Dye	Edited Call	Slope	EPF	Failure	Notes	Sample Prep Notes	Number
255;132;197;238	A1	d3	dwnstr.	34.01	4.134E-4	Positive	Unchecked	Non reverse transcription control	-	34.61	0.41	2.711E-4	9.666E-5	A1	SYBR Green I		0.88	2.41	NRC is positive, Replicate group contains positives and negatives.			1
255;103;103;103	A2	d9	dwnstr.	33.66	5.417E-4	Positive	Unchecked	Non reverse transcription control	-	34.10	1.02	4.929E-4	3.903E-4	A2	SYBR Green I		1.60	3.43	NRC is positive, Replicate group contains positives and negatives.			2
255;242;138;21	A3	d3	dwnstr.	34.77	2.298E-4	Positive	Unchecked	Non reverse transcription control	-	34.61	0.41	2.711E-4	9.666E-5	A1	SYBR Green I		1.28	2.34	NRC is positive, Replicate group contains positives and negatives.			3
255;250;215;15	A4	d9	dwnstr.	35.40	1.413E-4	Positive	Unchecked	Non reverse transcription control	-	34.10	1.02	4.929E-4	3.903E-4	A2	SYBR Green I		1.36	1.98	NRC is positive, Replicate group contains positives and negatives.			4
255;103;154;47	A5	d3	dwnstr.	27.40	6.813E-2	Positive	Unchecked	Unknown	-	27.69	0.46	5.674E-2	1.556E-2	A5	SYBR Green I		1.38	4.52	None			5
255;180;73;149	A6	d9	dwnstr.	28.73	2.439E-2	Positive	Unchecked	Unknown	-	28.58	0.41	2.858E-2	8.264E-3	A6	SYBR Green I		1.20	4.15	None			6
255;95;103;174	A7	d3	dwnstr.	27.47	6.454E-2	Positive	Unchecked	Unknown	-	27.69	0.46	5.674E-2	1.556E-2	A5	SYBR Green I		1.57	4.84	None			7
255;205;18;55	A8	d9	dwnstr.	28.26	3.507E-2	Positive	Unchecked	Unknown	-	28.58	0.41	2.858E-2	8.264E-3	A6	SYBR Green I		1.48	4.63	None			8
255;132;197;238	B1	d3	dwnstr.	34.70	2.426E-4	Positive	Unchecked	Non reverse transcription control	-	34.61	0.41	2.711E-4	9.666E-5	A1	SYBR Green I		0.93	2.21	NRC is positive, Replicate group contains positives and negatives.			9
255;103;103;103	B2	d9	dwnstr.	34.66	2.502E-4	Positive	Unchecked	Non reverse transcription control	-	34.10	1.02	4.929E-4	3.903E-4	A2	SYBR Green I		1.42	2.41	NRC is positive, Replicate group contains positives and negatives.			10
255;242;138;21	B3	d3	dwnstr.	-	-	Negative	Unchecked	Non reverse transcription control	-	-	-	-	-	A1	SYBR Green I		0.01	0.11	Replicate group contains positives and negatives.			11
255;250;215;15	B4	d9	dwnstr.	34.07	3.947E-4	Positive	Unchecked	Non reverse transcription control	-	34.10	1.02	4.929E-4	3.903E-4	A2	SYBR Green I		0.90	2.37	NRC is positive, Replicate group contains positives and negatives.			12
255;103;154;47	B5	d3	dwnstr.	27.56	6.021E-2	Positive	Unchecked	Unknown	-	27.69	0.46	5.674E-2	1.556E-2	A5	SYBR Green I		0.93	3.87	None			13
255;180;73;149	B6	d9	dwnstr.	29.23	1.658E-2	Positive	Unchecked	Unknown	-	28.58	0.41	2.858E-2	8.264E-3	A6	SYBR Green I		1.35	4.41	None			14
255;95;103;174	B7	d3	dwnstr.	28.59	2.718E-2	Positive	Unchecked	Unknown	-	27.69	0.46	5.674E-2	1.556E-2	A5	SYBR Green I		1.41	4.72	None			15
255;205;18;55	B8	d9	dwnstr.	28.34	3.296E-2	Positive	Unchecked	Unknown	-	28.58	0.41	2.858E-2	8.264E-3	A6	SYBR Green I		1.29	4.45	None			16
255;132;197;238	C1	d3	dwnstr.	34.96	1.985E-4	Positive	Unchecked	Non reverse transcription control	-	34.61	0.41	2.711E-4	9.666E-5	A1	SYBR Green I		1.04	2.19	NRC is positive, Replicate group contains positives and negatives.			17
255;103;103;103	C2	d9	dwnstr.	32.70	1.137E-3	Positive	Unchecked	Non reverse transcription control	-	34.10	1.02	4.929E-4	3.903E-4	A2	SYBR Green I		1.62	4.04	NRC is positive, Replicate group contains positives and negatives.			18
255;242;138;21	C3	d3	dwnstr.	-	-	Negative	Unchecked	Non reverse transcription control	-	-	-	-	-	A1	SYBR Green I		0.01	0.14	Replicate group contains positives and negatives.			19
255;250;215;15	C4	d9	dwnstr.	-	-	Negative	Unchecked	Non reverse transcription control	-	-	-	-	-	A2	SYBR Green I		0.01	0.17	Replicate group contains positives and negatives.			20
255;103;154;47	C5	d3	dwnstr.	27.41	6.760E-2	Positive	Unchecked	Unknown	-	27.69	0.46	5.674E-2	1.556E-2	A5	SYBR Green I		1.22	4.36	None			21
255;180;73;149	C6	d9	dwnstr.	28.75	2.402E-2	Positive	Unchecked	Unknown	-	28.58	0.41	2.858E-2	8.264E-3	A6	SYBR Green I		1.34	4.45	None			22
255;95;103;174	C7	d3	dwnstr.	27.73	5.280E-2	Positive	Unchecked	Unknown	-	27.69	0.46	5.674E-2	1.556E-2	A5	SYBR Green I		1.49	4.79	None			23
255;205;18;55	C8	d9	dwnstr.	28.14	3.847E-2	Positive	Unchecked	Unknown	-	28.58	0.41	2.858E-2	8.264E-3	A6	SYBR Green I		1.32	4.53	None			24
255;132;197;238	D1	d3	int.	33.47	9.295E-4	Positive	Unchecked	Non reverse transcription control	-	35.28	1.35	3.492E-4	3.201E-4	D1	SYBR Green I		1.13	3.27	NRC is positive			25
255;103;103;103	D2	d9	int.	32.65	1.723E-3	Positive	Unchecked	Non reverse transcription control	-	34.21	1.72	8.636E-4	7.030E-4	D2	SYBR Green I		1.63	4.18	NRC is positive, Replicate group contains positives and negatives.			26
255;242;138;21	D3	d3	int.	34.40	4.617E-4	Positive	Unchecked	Non reverse transcription control	-	35.28	1.35	3.492E-4	3.201E-4	D1	SYBR Green I		1.69	2.82	NRC is positive			27
255;250;215;15	D4	d9	int.	36.70	8.180E-5	Positive	Unchecked	Non reverse transcription control	-	34.21	1.72	8.636E-4	7.030E-4	D2	SYBR Green I		0.99	1.35	NRC is positive, Replicate group contains positives and negatives.			28
255;103;154;47	D5	d3	int.	24.72	6.723E-1	Positive	Unchecked	Unknown	-	24.92	0.11	5.793E-1	5.012E-2	D5	SYBR Green I		1.29	4.32	None			29
255;180;73;149	D6	d9	int.	24.75	6.573E-1	Positive	Unchecked	Unknown	-	24.90	0.10	5.871E-1	4.646E-2	D6	SYBR Green I		1.48	4.64	None			30
255;95;103;174	D7	d3	int.	24.92	5.783E-1	Positive	Unchecked	Unknown	-	24.92	0.11	5.793E-1	5.012E-2	D5	SYBR Green I		1.54	4.71	None			31
255;205;18;55	D8	d9	int.	24.91	5.827E-1	Positive	Unchecked	Unknown	-	24.90	0.10	5.871E-1	4.646E-2	D6	SYBR Green I		1.43	4.57	None			32
255;132;197;238	E1	d3	int.	34.82	3.366E-4	Positive	Unchecked	Non reverse transcription control	-	35.28	1.35	3.492E-4	3.201E-4	D1	SYBR Green I		1.02	2.43	NRC is positive			33
255;103;103;103	E2	d9	int.	33.49	9.156E-4	Positive	Unchecked	Non reverse transcription control	-	34.21	1.72	8.636E-4	7.030E-4	D2	SYBR Green I		1.65	3.53	NRC is positive, Replicate group contains positives and negatives.			34
255;242;138;21	E3	d3	int.	37.32	5.131E-5	Positive	Unchecked	Non reverse transcription control	-	35.28	1.35	3.492E-4	3.201E-4	D1	SYBR Green I		0.63	1.00	NRC is positive			35
255;250;215;15	E4	d9	int.	35.25	2.436E-4	Positive	Unchecked	Non reverse transcription control	-	34.21	1.72	8.636E-4	7.030E-4	D2	SYBR Green I		2.06	2.28	NRC is positive, Replicate group contains positives and negatives.			36
255;103;154;47	E5	d3	int.	24.90	5.871E-1	Positive	Unchecked	Unknown	-	24.92	0.11	5.793E-1	5.012E-2	D5	SYBR Green I		1.46	4.67	None			37
255;180;73;149	E6	d9	int.	24.82	6.235E-1	Positive	Unchecked	Unknown	-	24.90	0.10	5.871E-1	4.646E-2	D6	SYBR Green I		1.43	4.52	None			38
255;95;103;174	E7	d3	int.	24.99	5.487E-1	Positive	Unchecked	Unknown	-	24.92	0.11	5.793E-1	5.012E-2	D5	SYBR Green I		1.51	4.68	None			39
255;205;18;55	E8	d9	int.	24.93	5.740E-1	Positive	Unchecked	Unknown	-	24.90	0.10	5.871E-1	4.646E-2	D6	SYBR Green I		1.39	4.50	None			40
255;132;197;238	F1	d3	int.	36.00	1.385E-4	Positive	Unchecked	Non reverse transcription control	-	35.28	1.35	3.492E-4	3.201E-4	D1	SYBR Green I		0.94	1.49	NRC is positive			41
255;103;103;103	F2	d9	int.	32.97	1.354E-3	Positive	Unchecked	Non reverse transcription control	-	34.21	1.72	8.636E-4	7.030E-4	D2	SYBR Green I		1.37	3.70	NRC is positive, Replicate group contains positives and negatives.			42
255;242;138;21	F3	d3	int.	35.67	1.776E-4	Positive	Unchecked	Non reverse transcription control	-	35.28	1.35	3.492E-4	3.201E-4	D1	SYBR Green I		1.54	1.82	NRC is positive			43
255;250;215;15	F4	d9	int.	-	-	Negative	Unchecked	Non reverse transcription control	-	-	-	-	-	D2	SYBR Green I		0.19	0.42	Replicate group contains positives and negatives.			44
255;103;154;47	F5	d3	int.	24.96	5.612E-1	Positive	Unchecked	Unknown	-	24.92	0.11	5.793E-1	5.012E-2	D5	SYBR Green I		1.14	4.19	None			45
255;180;73;149	F6	d9	int.	24.97	5.570E-1	Positive	Unchecked	Unknown	-	24.90	0.10	5.871E-1	4.646E-2	D6	SYBR Green I		1.40	4.54	None			46
255;95;103;174	F7	d3	int.	25.04	5.284E-1	Positive	Unchecked	Unknown	-	24.92	0.11	5.793E-1	5.012E-2	D5	SYBR Green I		1.35	4.42	None			47
255;205;18;55	F8	d9	int.	25.04	5.284E-1	Positive	Unchecked	Unknown	-	24.90	0.10	5.871E-1	4.646E-2	D6	SYBR Green I		1.31	4.35	None			48
255;132;197;238	G1	Sample 73	dwnstr.	21.24	7.932E+0	Positive	Unchecked	Standard	1.000E+1	21.24	0.00	7.932E+0	0.000E+0		SYBR Green I		0.76	3.53	None			49
255;103;103;103	G2	Sample 74	dwnstr.	22.75	2.471E+0	Positive	Unchecked	Standard	2.000E+0	22.75	0.00	2.471E+0	0.000E+0		SYBR Green I		1.35	4.97	None			50
255;242;138;21	G3	Sample 75	dwnstr.	24.91	4.661E-1	Positive	Unchecked	Standard	4.000E-1	24.91	0.00	4.661E-1	0.000E+0		SYBR Green I		1.83	5.42	None			51
255;250;215;15	G4	Sample 76	dwnstr.	27.21	7.890E-2	Positive	Unchecked	Standard	8.000E-2	27.21	0.00	7.890E-2	0.000E+0		SYBR Green I		2.21	5.71	None			52
255;103;154;47	G5	Sample 77	dwnstr.	29.43	1.421E-2	Positive	Unchecked	Standard	1.600E-2	29.43	0.00	1.421E-2	0.000E+0		SYBR Green I		2.09	5.36	None			53
255;180;73;149	G6	Sample 78	dwnstr.	35.98	9.028E-5	Positive	Unchecked	Standard	0.000E+0	35.98	0.00	9.028E-5	0.000E+0		SYBR Green I		1.40	1.73	None			54
255;132;197;238	H1	Sample 85	int.	21.74	6.329E+0	Positive	Unchecked	Standard	1.000E+1	21.74	0.00	6.329E+0	0.000E+0		SYBR Green I		0.55	2.88	None			55
255;103;103;103	H2	Sample 86	int.	22.64	3.215E+0	Positive	Unchecked	Standard	2.000E+0	22.64	0.00	3.215E+0	0.000E+0		SYBR Green I		1.85	5.26	None			56
255;242;138;21	H3	Sample 87	int.	25.24	4.546E-1	Positive	Unchecked	Standard	4.000E-1	25.24	0.00	4.546E-1	0.000E+0		SYBR Green I		1.96	5.47	None			57
255;250;215;15	H4	Sample 88	int.	27.35	9.292E-2	Positive	Unchecked	Standard	8.000E-2	27.35	0.00	9.292E-2	0.000E+0		SYBR Green I		1.94	5.52	None			58
255;103;154;47	H5	Sample 89	int.	30.08	1.191E-2	Positive	Unchecked	Standard	1.600E-2	30.08	0.00	1.191E-2	0.000E+0		SYBR Green I		2.02	5.32	None			59
255;180;73;149	H6	Sample 90	int.	36.50	9.509E-5	Positive	Unchecked	Standard	0.000E+0	36.50	0.00	9.509E-5	0.000E+0		SYBR Green I		0.65	1.15	None			60
