# Supplementary material for: SETD2 methyltransferase activity promotes correct transcription initiation and termination
Source: EMBO Rep. 2026 Mar 23;27(9):2218–42. doi: 10.1038/s44319-026-00744-1 (PMC13172057; doi:10.1038/s44319-026-00744-1)
Supplement: Supplementary file 7 — Figure EV4 Source Data [file 44319_2026_744_MOESM7_ESM.zip › Figure 4/4E/240418-u2os-ko-emc2 - Abs Quant.txt]

Color	Position	Sample Name	Gene Name	Cq	Concentration	Call	Excluded	Sample Type	Standard	Cq Mean	Cq Error	Concentration Mean	Concentration Error	Replicate Group	Dye	Edited Call	Slope	EPF	Failure	Notes	Sample Prep Notes	Number
255;132;197;238	A1	WT rep1 nonRT	dwnstr	31.89	8.545E-4	Positive	Unchecked	Unknown	-	32.20	0.32	6.958E-4	1.569E-4	A1	SYBR Green I		2.01	4.88	None			1
255;103;103;103	A2	WT rep2 nonRT	dwnstr	-	-	Negative	Unchecked	Unknown	-	-	-	-	-	A2	SYBR Green I		0.01	0.05	None			2
255;242;138;21	A3	WT rep3 nonRT	dwnstr	34.50	1.284E-4	Positive	Unchecked	Unknown	-	34.50	0.00	1.284E-4	0.000E+0	A3	SYBR Green I		1.69	2.92	Replicate group contains positives and negatives.			3
255;250;215;15	A4	KO rep1 nonRT	dwnstr	33.83	2.088E-4	Positive	Unchecked	Unknown	-	33.93	0.89	2.206E-4	1.288E-4	A4	SYBR Green I		2.22	3.64	None			4
255;103;154;47	A5	KO rep2 nonRT	dwnstr	35.36	6.874E-5	Positive	Unchecked	Unknown	-	37.26	2.68	3.656E-5	4.551E-5	A5	SYBR Green I		1.65	2.23	Replicate group contains positives and negatives.			5
255;180;73;149	A6	KO rep3 nonRT	dwnstr	36.57	2.855E-5	Positive	Unchecked	Unknown	-	36.57	0.00	2.855E-5	0.000E+0	A6	SYBR Green I		0.90	1.34	Replicate group contains positives and negatives.			6
255;95;103;174	A7	WT rep1	dwnstr	29.69	4.223E-3	Positive	Unchecked	Unknown	-	29.70	0.36	4.286E-3	1.090E-3	A7	SYBR Green I		1.38	4.63	None			7
255;205;18;55	A8	WT rep2	dwnstr	32.66	4.885E-4	Positive	Unchecked	Unknown	-	32.90	0.26	4.163E-4	7.724E-5	A8	SYBR Green I		1.56	4.11	None			8
255;34;176;146	A9	WT rep3	dwnstr	31.97	8.063E-4	Positive	Unchecked	Unknown	-	32.21	0.52	7.059E-4	2.344E-4	A9	SYBR Green I		1.48	4.18	None			9
255;47;73;113	A10	KO rep1	dwnstr	27.46	2.133E-2	Positive	Unchecked	Unknown	-	27.45	0.06	2.145E-2	9.421E-4	A10	SYBR Green I		1.77	5.14	None			10
255;234;79;79	A11	KO rep2	dwnstr	26.72	3.651E-2	Positive	Unchecked	Unknown	-	26.71	0.02	3.687E-2	6.214E-4	A11	SYBR Green I		1.33	4.51	None			11
255;66;41;24	A12	KO rep3	dwnstr	26.25	5.137E-2	Positive	Unchecked	Unknown	-	26.28	0.03	5.015E-2	1.058E-3	A12	SYBR Green I		1.29	4.44	None			12
255;132;197;238	B1	WT rep1 nonRT	dwnstr	32.18	6.922E-4	Positive	Unchecked	Unknown	-	32.20	0.32	6.958E-4	1.569E-4	A1	SYBR Green I		1.89	4.70	None			13
255;103;103;103	B2	WT rep2 nonRT	dwnstr	-	-	Negative	Unchecked	Unknown	-	-	-	-	-	A2	SYBR Green I		0.05	0.15	None			14
255;242;138;21	B3	WT rep3 nonRT	dwnstr	-	-	Negative	Unchecked	Unknown	-	-	-	-	-	A3	SYBR Green I		0.02	0.08	Replicate group contains positives and negatives.			15
255;250;215;15	B4	KO rep1 nonRT	dwnstr	33.10	3.549E-4	Positive	Unchecked	Unknown	-	33.93	0.89	2.206E-4	1.288E-4	A4	SYBR Green I		2.07	4.12	None			16
255;103;154;47	B5	KO rep2 nonRT	dwnstr	39.15	4.383E-6	Positive	Unchecked	Unknown	-	37.26	2.68	3.656E-5	4.551E-5	A5	SYBR Green I		0.11	0.28	Replicate group contains positives and negatives.			17
255;180;73;149	B6	KO rep3 nonRT	dwnstr	-	-	Negative	Unchecked	Unknown	-	-	-	-	-	A6	SYBR Green I		0.01	0.05	Replicate group contains positives and negatives.			18
255;95;103;174	B7	WT rep1	dwnstr	30.06	3.228E-3	Positive	Unchecked	Unknown	-	29.70	0.36	4.286E-3	1.090E-3	A7	SYBR Green I		1.18	4.02	None			19
255;205;18;55	B8	WT rep2	dwnstr	32.85	4.255E-4	Positive	Unchecked	Unknown	-	32.90	0.26	4.163E-4	7.724E-5	A8	SYBR Green I		1.55	3.87	None			20
255;34;176;146	B9	WT rep3	dwnstr	32.81	4.381E-4	Positive	Unchecked	Unknown	-	32.21	0.52	7.059E-4	2.344E-4	A9	SYBR Green I		1.66	4.04	None			21
255;47;73;113	B10	KO rep1	dwnstr	27.39	2.244E-2	Positive	Unchecked	Unknown	-	27.45	0.06	2.145E-2	9.421E-4	A10	SYBR Green I		1.73	5.11	None			22
255;234;79;79	B11	KO rep2	dwnstr	26.72	3.651E-2	Positive	Unchecked	Unknown	-	26.71	0.02	3.687E-2	6.214E-4	A11	SYBR Green I		1.25	4.38	None			23
255;66;41;24	B12	KO rep3	dwnstr	26.30	4.954E-2	Positive	Unchecked	Unknown	-	26.28	0.03	5.015E-2	1.058E-3	A12	SYBR Green I		1.35	4.55	None			24
255;132;197;238	C1	WT rep1 nonRT	dwnstr	32.52	5.408E-4	Positive	Unchecked	Unknown	-	32.20	0.32	6.958E-4	1.569E-4	A1	SYBR Green I		1.95	4.63	None			25
255;103;103;103	C2	WT rep2 nonRT	dwnstr	-	-	Negative	Unchecked	Unknown	-	-	-	-	-	A2	SYBR Green I		0.01	0.07	None			26
255;242;138;21	C3	WT rep3 nonRT	dwnstr	-	-	Negative	Unchecked	Unknown	-	-	-	-	-	A3	SYBR Green I		0.00	-0.06	Replicate group contains positives and negatives.			27
255;250;215;15	C4	KO rep1 nonRT	dwnstr	34.87	9.812E-5	Positive	Unchecked	Unknown	-	33.93	0.89	2.206E-4	1.288E-4	A4	SYBR Green I		2.83	2.88	None			28
255;103;154;47	C5	KO rep2 nonRT	dwnstr	-	-	Negative	Unchecked	Unknown	-	-	-	-	-	A5	SYBR Green I		0.03	0.02	Replicate group contains positives and negatives.			29
255;180;73;149	C6	KO rep3 nonRT	dwnstr	-	-	Negative	Unchecked	Unknown	-	-	-	-	-	A6	SYBR Green I		0.01	0.09	Replicate group contains positives and negatives.			30
255;95;103;174	C7	WT rep1	dwnstr	29.35	5.406E-3	Positive	Unchecked	Unknown	-	29.70	0.36	4.286E-3	1.090E-3	A7	SYBR Green I		1.67	4.82	None			31
255;205;18;55	C8	WT rep2	dwnstr	33.18	3.348E-4	Positive	Unchecked	Unknown	-	32.90	0.26	4.163E-4	7.724E-5	A8	SYBR Green I		1.68	3.98	None			32
255;34;176;146	C9	WT rep3	dwnstr	31.86	8.733E-4	Positive	Unchecked	Unknown	-	32.21	0.52	7.059E-4	2.344E-4	A9	SYBR Green I		1.76	4.63	None			33
255;47;73;113	C10	KO rep1	dwnstr	27.51	2.057E-2	Positive	Unchecked	Unknown	-	27.45	0.06	2.145E-2	9.421E-4	A10	SYBR Green I		1.78	5.17	None			34
255;234;79;79	C11	KO rep2	dwnstr	26.68	3.759E-2	Positive	Unchecked	Unknown	-	26.71	0.02	3.687E-2	6.214E-4	A11	SYBR Green I		1.50	4.77	None			35
255;66;41;24	C12	KO rep3	dwnstr	26.30	4.954E-2	Positive	Unchecked	Unknown	-	26.28	0.03	5.015E-2	1.058E-3	A12	SYBR Green I		1.18	4.17	None			36
255;132;197;238	D1	WT rep1 nonRT	intron	32.57	6.353E-4	Positive	Unchecked	Unknown	-	32.74	0.37	5.726E-4	1.433E-4	D1	SYBR Green I		1.81	4.48	None			37
255;103;103;103	D2	WT rep2 nonRT	intron	36.23	4.303E-5	Positive	Unchecked	Unknown	-	36.58	0.49	3.437E-5	1.225E-5	D2	SYBR Green I		1.75	1.84	Replicate group contains positives and negatives.			38
255;242;138;21	D3	WT rep3 nonRT	intron	35.78	5.991E-5	Positive	Unchecked	Unknown	-	35.78	0.00	5.991E-5	0.000E+0	D3	SYBR Green I		1.99	2.00	Replicate group contains positives and negatives.			39
255;250;215;15	D4	KO rep1 nonRT	intron	34.65	1.376E-4	Positive	Unchecked	Unknown	-	35.29	0.57	9.111E-5	4.064E-5	D4	SYBR Green I		2.43	2.83	None			40
255;103;154;47	D5	KO rep2 nonRT	intron	-	-	Negative	Unchecked	Unknown	-	-	-	-	-	D5	SYBR Green I		0.00	0.02	Replicate group contains positives and negatives.			41
255;180;73;149	D6	KO rep3 nonRT	intron	-	-	Negative	Unchecked	Unknown	-	-	-	-	-	D6	SYBR Green I		0.02	0.09	None			42
255;95;103;174	D7	WT rep1	intron	22.18	1.325E+0	Positive	Unchecked	Unknown	-	22.22	0.06	1.287E+0	5.685E-2	D7	SYBR Green I		1.51	4.69	None			43
255;205;18;55	D8	WT rep2	intron	25.38	1.259E-1	Positive	Unchecked	Unknown	-	25.38	0.02	1.262E-1	1.420E-3	D8	SYBR Green I		1.70	5.09	None			44
255;34;176;146	D9	WT rep3	intron	25.01	1.652E-1	Positive	Unchecked	Unknown	-	25.02	0.04	1.645E-1	4.871E-3	D9	SYBR Green I		1.70	5.06	None			45
255;47;73;113	D10	KO rep1	intron	25.45	1.195E-1	Positive	Unchecked	Unknown	-	25.36	0.08	1.282E-1	7.486E-3	D10	SYBR Green I		1.53	5.26	None			46
255;234;79;79	D11	KO rep2	intron	23.83	3.936E-1	Positive	Unchecked	Unknown	-	23.86	0.09	3.845E-1	2.367E-2	D11	SYBR Green I		1.40	4.60	None			47
255;66;41;24	D12	KO rep3	intron	23.48	5.091E-1	Positive	Unchecked	Unknown	-	23.67	0.18	4.454E-1	5.975E-2	D12	SYBR Green I		1.26	4.17	None			48
255;132;197;238	E1	WT rep1 nonRT	intron	32.49	6.738E-4	Positive	Unchecked	Unknown	-	32.74	0.37	5.726E-4	1.433E-4	D1	SYBR Green I		1.95	4.63	None			49
255;103;103;103	E2	WT rep2 nonRT	intron	-	-	Negative	Unchecked	Unknown	-	-	-	-	-	D2	SYBR Green I		0.01	0.04	Replicate group contains positives and negatives.			50
255;242;138;21	E3	WT rep3 nonRT	intron	-	-	Negative	Unchecked	Unknown	-	-	-	-	-	D3	SYBR Green I		0.01	0.06	Replicate group contains positives and negatives.			51
255;250;215;15	E4	KO rep1 nonRT	intron	35.73	6.216E-5	Positive	Unchecked	Unknown	-	35.29	0.57	9.111E-5	4.064E-5	D4	SYBR Green I		2.54	2.21	None			52
255;103;154;47	E5	KO rep2 nonRT	intron	-	-	Negative	Unchecked	Unknown	-	-	-	-	-	D5	SYBR Green I		0.00	0.06	Replicate group contains positives and negatives.			53
255;180;73;149	E6	KO rep3 nonRT	intron	-	-	Negative	Unchecked	Unknown	-	-	-	-	-	D6	SYBR Green I		0.00	0.02	None			54
255;95;103;174	E7	WT rep1	intron	22.19	1.315E+0	Positive	Unchecked	Unknown	-	22.22	0.06	1.287E+0	5.685E-2	D7	SYBR Green I		1.51	4.68	None			55
255;205;18;55	E8	WT rep2	intron	25.39	1.249E-1	Positive	Unchecked	Unknown	-	25.38	0.02	1.262E-1	1.420E-3	D8	SYBR Green I		1.65	5.01	None			56
255;34;176;146	E9	WT rep3	intron	24.98	1.689E-1	Positive	Unchecked	Unknown	-	25.02	0.04	1.645E-1	4.871E-3	D9	SYBR Green I		1.84	5.23	None			57
255;47;73;113	E10	KO rep1	intron	25.31	1.325E-1	Positive	Unchecked	Unknown	-	25.36	0.08	1.282E-1	7.486E-3	D10	SYBR Green I		1.73	5.09	None			58
255;234;79;79	E11	KO rep2	intron	23.80	4.024E-1	Positive	Unchecked	Unknown	-	23.86	0.09	3.845E-1	2.367E-2	D11	SYBR Green I		1.44	4.67	None			59
255;66;41;24	E12	KO rep3	intron	23.69	4.363E-1	Positive	Unchecked	Unknown	-	23.67	0.18	4.454E-1	5.975E-2	D12	SYBR Green I		1.14	3.92	None			60
255;132;197;238	F1	WT rep1 nonRT	intron	33.17	4.086E-4	Positive	Unchecked	Unknown	-	32.74	0.37	5.726E-4	1.433E-4	D1	SYBR Green I		1.95	4.14	None			61
255;103;103;103	F2	WT rep2 nonRT	intron	36.93	2.571E-5	Positive	Unchecked	Unknown	-	36.58	0.49	3.437E-5	1.225E-5	D2	SYBR Green I		0.87	1.24	Replicate group contains positives and negatives.			62
255;242;138;21	F3	WT rep3 nonRT	intron	-	-	Negative	Unchecked	Unknown	-	-	-	-	-	D3	SYBR Green I		0.01	0.20	Replicate group contains positives and negatives.			63
255;250;215;15	F4	KO rep1 nonRT	intron	35.50	7.362E-5	Positive	Unchecked	Unknown	-	35.29	0.57	9.111E-5	4.064E-5	D4	SYBR Green I		1.85	2.09	None			64
255;103;154;47	F5	KO rep2 nonRT	intron	36.12	4.666E-5	Positive	Unchecked	Unknown	-	36.12	0.00	4.666E-5	0.000E+0	D5	SYBR Green I		1.58	1.77	Replicate group contains positives and negatives.			65
255;180;73;149	F6	KO rep3 nonRT	intron	-	-	Negative	Unchecked	Unknown	-	-	-	-	-	D6	SYBR Green I		0.01	0.10	None			66
255;95;103;174	F7	WT rep1	intron	22.29	1.222E+0	Positive	Unchecked	Unknown	-	22.22	0.06	1.287E+0	5.685E-2	D7	SYBR Green I		1.42	4.51	None			67
255;205;18;55	F8	WT rep2	intron	25.36	1.277E-1	Positive	Unchecked	Unknown	-	25.38	0.02	1.262E-1	1.420E-3	D8	SYBR Green I		1.40	4.90	None			68
255;34;176;146	F9	WT rep3	intron	25.06	1.593E-1	Positive	Unchecked	Unknown	-	25.02	0.04	1.645E-1	4.871E-3	D9	SYBR Green I		1.42	4.86	None			69
255;47;73;113	F10	KO rep1	intron	25.31	1.325E-1	Positive	Unchecked	Unknown	-	25.36	0.08	1.282E-1	7.486E-3	D10	SYBR Green I		1.58	5.04	None			70
255;234;79;79	F11	KO rep2	intron	23.96	3.577E-1	Positive	Unchecked	Unknown	-	23.86	0.09	3.845E-1	2.367E-2	D11	SYBR Green I		1.32	4.57	None			71
255;66;41;24	F12	KO rep3	intron	23.84	3.907E-1	Positive	Unchecked	Unknown	-	23.67	0.18	4.454E-1	5.975E-2	D12	SYBR Green I		1.28	4.38	None			72
255;132;197;238	G1	Sample 73	dwnstr	19.50	6.915E+0	Positive	Unchecked	Standard	1.000E+1	19.50	0.00	6.915E+0	0.000E+0		SYBR Green I		0.45	2.47	None			73
255;103;103;103	G2	Sample 74	dwnstr	20.73	2.830E+0	Positive	Unchecked	Standard	2.000E+0	20.73	0.00	2.830E+0	0.000E+0		SYBR Green I		1.62	5.02	None			74
255;242;138;21	G3	Sample 75	dwnstr	23.10	5.061E-1	Positive	Unchecked	Standard	4.000E-1	23.10	0.00	5.061E-1	0.000E+0		SYBR Green I		1.71	5.21	None			75
255;250;215;15	G4	Sample 76	dwnstr	25.69	7.715E-2	Positive	Unchecked	Standard	8.000E-2	25.69	0.00	7.715E-2	0.000E+0		SYBR Green I		2.09	5.59	None			76
255;103;154;47	G5	Sample 77	dwnstr	28.10	1.340E-2	Positive	Unchecked	Standard	1.600E-2	28.10	0.00	1.340E-2	0.000E+0		SYBR Green I		2.08	5.37	None			77
255;180;73;149	G6	Sample 78	cd58 dwnstr	36.96	-	Positive	Unchecked	Negative control	-	36.96	0.00	-	-		SYBR Green I		0.61	1.03	Neg Ctrl is positive			78
255;95;103;174	G7	Sample 79	None	-	-	Negative	Unchecked	Unknown	-	-	-	-	-		SYBR Green I		0.02	0.29	None			79
255;205;18;55	G8	Sample 80	None	-	-	Negative	Unchecked	Unknown	-	-	-	-	-		SYBR Green I		0.01	0.15	None			80
255;34;176;146	G9	Sample 81	None	-	-	Negative	Unchecked	Unknown	-	-	-	-	-		SYBR Green I		0.01	0.14	None			81
255;47;73;113	G10	Sample 82	None	-	-	Negative	Unchecked	Unknown	-	-	-	-	-		SYBR Green I		0.01	0.23	None			82
255;234;79;79	G11	Sample 83	None	-	-	Negative	Unchecked	Unknown	-	-	-	-	-		SYBR Green I		0.01	0.15	None			83
255;66;41;24	G12	Sample 84	None	-	-	Negative	Unchecked	Unknown	-	-	-	-	-		SYBR Green I		0.02	0.18	None			84
255;132;197;238	H1	Sample 85	intron	20.11	6.073E+0	Positive	Unchecked	Standard	1.000E+1	20.11	0.00	6.073E+0	0.000E+0		SYBR Green I		0.41	2.11	None			85
255;103;103;103	H2	Sample 86	intron	21.12	2.889E+0	Positive	Unchecked	Standard	2.000E+0	21.12	0.00	2.889E+0	0.000E+0		SYBR Green I		0.99	3.52	None			86
255;242;138;21	H3	Sample 87	intron	23.21	6.210E-1	Positive	Unchecked	Standard	4.000E-1	23.21	0.00	6.210E-1	0.000E+0		SYBR Green I		1.72	4.92	None			87
255;250;215;15	H4	Sample 88	intron	25.98	8.095E-2	Positive	Unchecked	Standard	8.000E-2	25.98	0.00	8.095E-2	0.000E+0		SYBR Green I		1.87	5.31	None			88
255;103;154;47	H5	Sample 89	intron	28.62	1.161E-2	Positive	Unchecked	Standard	1.600E-2	28.62	0.00	1.161E-2	0.000E+0		SYBR Green I		1.97	5.47	None			89
255;180;73;149	H6	Sample 90	cd58 intron	-	-	Negative	Unchecked	Negative control	-	-	-	-	-		SYBR Green I		0.01	0.12	None			90
255;95;103;174	H7	Sample 91	None	-	-	Negative	Unchecked	Unknown	-	-	-	-	-		SYBR Green I		0.01	0.22	None			91
255;205;18;55	H8	Sample 92	None	-	-	Negative	Unchecked	Unknown	-	-	-	-	-		SYBR Green I		0.01	0.14	None			92
255;34;176;146	H9	Sample 93	None	-	-	Negative	Unchecked	Unknown	-	-	-	-	-		SYBR Green I		0.00	0.07	None			93
255;47;73;113	H10	Sample 94	None	-	-	Negative	Unchecked	Unknown	-	-	-	-	-		SYBR Green I		0.01	0.15	None			94
255;234;79;79	H11	Sample 95	None	-	-	Negative	Unchecked	Unknown	-	-	-	-	-		SYBR Green I		0.01	0.12	None			95
255;66;41;24	H12	Sample 96	None	-	-	Negative	Unchecked	Unknown	-	-	-	-	-		SYBR Green I		0.02	0.12	None			96
